# Supplementary material for: Structures of Native Doublet Microtubules from Trichomonas vaginalis Reveal Parasite-Specific Proteins
Source: Nat Commun. 2025 Apr 29;16:3996. doi: 10.1038/s41467-025-59369-y (PMC12041511; doi:10.1038/s41467-025-59369-y)
Supplement: Supplementary file 5 — Supplementary Data 1 [file 41467_2025_59369_MOESM5_ESM.xlsx]

## Sheet: All Proteins
	Unnamed: 0	Biological Process	Cellular Component	Molecular Function	New_ID	Old_ID	Abundances_1	Abundances_2	Abundances_3	Mean	STD	Function	ccd_num	mean_ccd_len	ccd_coverage
0	0				TVAGG3_0917400	TVAG_054030	2015328186	1360169866	1767795060	1714431037	3.30823e+08	actin	0		0
1	1	other metabolic processes		other molecular function	TVAGG3_0163930	TVAG_154680	2068156006	9.96019e+08	1326642570	1463605839	549034311	heteropolysaccharide binding	0		0
2	2	cell cycle OR cell proliferation;cell organization and biogenesis	cytoskeleton;other cell component	cytoskeletal activity;other molecular function	TVAGG3_0581020	TVAG_008680	6.66003e+08	5.35493e+08	9.39813e+08	7.1377e+08	2.06349e+08	tubulin beta 4 chain	0		0
3	3	other metabolic processes		other molecular function	TVAGG3_0969590	TVAG_222040	1116711534	4.7827e+08	3.11221e+08	6.35401e+08	4.25113e+08	heteropolysaccharide binding	0		0
4	4	other metabolic processes		other molecular function	TVAGG3_0232100	TVAG_157940	3.99367e+08	406804040	671721836	4.92631e+08	1.55142e+08	heteropolysaccharide binding	0		0
5	5	other metabolic processes	other cell component	other molecular function	TVAGG3_1041550	TVAG_348330	4.42617e+08	332255200	4.85803e+08	4.20225e+08	7.9185e+07	glycogen phosphorylase family protein	0		0
6	6	cell cycle OR cell proliferation;cell organization and biogenesis	cytoskeleton;other cell component	cytoskeletal activity;other molecular function	TVAGG3_0120690	TVAG_196270	4.43874e+08	3.35204e+08	3.62393e+08	380490226	5.65503e+07	alpha tubulin	0		0
7	7	other metabolic processes		other molecular function	TVAGG3_0794900	TVAG_444970	2.1335e+08	7.50662e+07	1.75618e+08	1.54678e+08	7.14806e+07	heteropolysaccharide binding	0		0
8	8	cell organization and biogenesis	nucleus;other cell component	nucleic acid binding activity;other molecular function	TVAGG3_0707250	TVAG_014920	8.39725e+07	5.9041e+07	2.08e+08	117004515	7.97843e+07	histone H4-2	0		0
9	9				TVAGG3_0964270	TVAG_533280	6079549	63658254	2.50061e+08	1.066e+08	1.27533e+08	TerB domain-containing protein [Source:UniProtKB/TrEMBL;Acc:A2GW34]	3	24.6667	0.596774
10	10	other metabolic processes;stress response		other molecular function	TVAGG3_0998520	TVAG_198110	2.46101e+07	1.39945e+07	2.62641e+08	1.00415e+08	1.40592e+08	pyruvate:ferredoxin oxidoreductase proprotein	0		0
11	11			other molecular function	TVAGG3_0996740	TVAG_190450	1.19735e+08	5.52907e+07	1.10605e+08	9.52101e+07	3.48713e+07	alpha-actinin	10	20.6	0.221267
12	12	cell organization and biogenesis	nucleus;other cell component	nucleic acid binding activity;other molecular function	TVAGG3_0309750	TVAG_026390	83156894	6.89772e+07	108308900	8.68143e+07	1.99193e+07	histone H2B	0		0
13	13		nucleus;other cell component	nucleic acid binding activity;other molecular function	TVAGG3_0416620	TVAG_087830	83309712	42236575	8.24386e+07	6.93283e+07	2.34662e+07	histone H3-1	0		0
14	14	other metabolic processes;stress response		other molecular function	TVAGG3_0890230	TVAG_230580	1.89039e+07	2.372e+06	133740176	5.1672e+07	7.15522e+07	pyruvate:ferredoxin oxidoreductase proprotein	0		0
15	15		other cell component		TVAGG3_0332690	TVAG_436250	5.04007e+06	8.49442e+07	9.19619e+06	3.30601e+07	4.49809e+07	cilia- and flagella-associated protein 53 family	0		0
16	16			cytoskeletal activity;other molecular function	TVAGG3_0966020	TVAG_239310	35575734	1.70269e+07	4.21295e+07	3.15774e+07	1.30202e+07	alpha actinin-3	14	18.6429	0.231178
17	17				TVAGG3_1041980	TVAG_347810	2.80544e+07	1.69892e+07	4.42385e+07	2.97607e+07	1.37045e+07	unspecified product (Tv-FAP40)	5	27	0.35809
18	18	other metabolic processes		other molecular function	TVAGG3_0812490	TVAG_036010	12434213	7.5938e+06	68110053	2.93794e+07	3.3629e+07	hydrogenosomal oxygen reductase, anaerobic nitric oxide reductase flavorubredoxin family	0		0
19	19	cell organization and biogenesis	cytoskeleton;other cell component		TVAGG3_0533800	TVAG_030160	29673400	8.83557e+06	4.47729e+07	2.77606e+07	1.80448e+07	WD repeat-containing protein family (FAP52)	0		0
20	20				TVAGG3_0290960		5.19052e+07	136020	3.07152e+07	27585447	2.60261e+07	histone H3.2	0		0
21	21				TVAGG3_0776710	TVAG_381290	3.37912e+07	17240327	2.87378e+07	2.65898e+07	8.48194e+06	response to heat	0		0
22	22	other metabolic processes		other molecular function	TVAGG3_0583500	TVAG_330630	31419166	1.89945e+07	26196388	2.55367e+07	6.23853e+06	glycogen debranching enzyme family	2	12.5	0.0170184
23	23	other biological processes	cytoskeleton;other cell component	other molecular function	TVAGG3_0075010	TVAG_134920	1.11767e+07	1.63882e+07	3.87474e+07	2.21041e+07	1.46472e+07	positive regulation of ATP-dependent microtubule motor activity, plus-end-directed	0		0
24	24	cell organization and biogenesis	cytoskeleton	cytoskeletal activity	TVAGG3_0271800	TVAG_402260	2.25575e+07	7.09076e+06	3.1219e+07	2.02891e+07	1.2223e+07	actin binding	0		0
25	25	cell cycle OR cell proliferation;cell organization and biogenesis;other biological processes	cytoskeleton	cytoskeletal activity	TVAGG3_0060990	TVAG_159140	2.59751e+07	1.05562e+07	2.15514e+07	1.93609e+07	7.9394e+06	EF-Hand domain C-terminal containing protein family (Rib 72)	0		0
26	26	other metabolic processes	other cell component	other molecular function	TVAGG3_0786640	TVAG_509780	2.76404e+07	1.26457e+07	1.59289e+07	1.87383e+07	7.88228e+06	glycogen phosphorylase family	0		0
27	27	cell organization and biogenesis;other biological processes	cytoskeleton		TVAGG3_0308030	TVAG_455950	2.09058e+07	1.09855e+07	24173184	1.86882e+07	6.86783e+06	microtubule-based process	0		0
28	28	protein metabolism;other metabolic processes		nucleic acid binding activity;other molecular function	TVAGG3_1048880	TVAG_067400	8.74339e+06	7.20473e+06	37185352	1.77112e+07	1.68827e+07	elongation factor 1-alpha 1 family	0		0
29	29		other membranes		TVAGG3_0555390	TVAG_256990	2.11112e+07	9.5982e+06	2.00612e+07	1.69235e+07	6.36559e+06	RING-type domain-containing protein [Source:UniProtKB/TrEMBL;Acc:A2FZP9]	5	15.2	0.0637584
30	30	other metabolic processes	mitochondrion;other cell component	other molecular function	TVAGG3_0771050	TVAG_183500	1.11763e+07	2.0574e+06	2.89917e+07	1.40751e+07	1.36991e+07	succinyl-CoA synthetase beta-subunit	0		0
31	31				TVAGG3_0577490	TVAG_283250	1.69348e+07	7.45526e+06	1.67744e+07	1.37215e+07	5.42728e+06	ciliary and flagellar microtubule protein RIB43A family	0		0
32	32	other biological processes		other molecular function	TVAGG3_0579760	TVAG_342930	1.16778e+07	4.73795e+06	2.38741e+07	1.34299e+07	9.68763e+06	negative regulation of cell death (PACRGB)	1	13	0.0539419
33	33	other biological processes	cytosol	other molecular function	TVAGG3_0614180	TVAG_180420	1.04883e+07	4.04463e+06	2.46104e+07	1.30478e+07	1.05191e+07	protein folding	0		0
34	34	other metabolic processes	cytosol	kinase activity;other molecular function	TVAGG3_1013180	TVAG_462920	12419758	7.1702e+06	1.73622e+07	1.23174e+07	5.09676e+06	6-phosphofructokinase protein	0		0
35	35	other metabolic processes	cytoskeleton	kinase activity;other molecular function	TVAGG3_0543190	TVAG_136660	9.70185e+06	8.59872e+06	1.80838e+07	1.21281e+07	5.1872e+06	nucleoside diphosphate kinase family	0		0
36	36				TVAGG3_0662930	TVAG_165330	7.71353e+06	5.64709e+06	2.20287e+07	1.17965e+07	8.92146e+06	CFAP91 domain-containing protein [Source:UniProtKB/TrEMBL;Acc:A2DUL4] (Tv-FAP35)	5	29.2	0.477124
37	37	other metabolic processes		other molecular function	TVAGG3_0221760	TVAG_226870	1.68508e+07	1.06064e+07	6.90152e+06	1.14529e+07	5.02836e+06	heteropolysaccharide binding	0		0
38	38			other molecular function	TVAGG3_0219210	TVAG_491110	1.34366e+07	7.19349e+06	1.30857e+07	1.12386e+07	3.50756e+06	zinc ion binding	2	31	0.0928144
39	39	other metabolic processes	cytosol	kinase activity;other molecular function	TVAGG3_0619820	TVAG_293770	12157914	4.19514e+06	1.66512e+07	1.10014e+07	6.30804e+06	6-phosphofructokinase protein	0		0
40	40				TVAGG3_0969180	TVAG_386160	8.67844e+06	5.18337e+06	1.86152e+07	1.08257e+07	6.96861e+06	Cilia- and flagella-associated protein 157 [Source:UniProtKB/TrEMBL;Acc:A2FSD3]	6	35.6667	0.576819
41	41		cytoskeleton	cytoskeletal activity;other molecular function	TVAGG3_1024470	TVAG_306320	12448246	6.28766e+06	1.36404e+07	1.07921e+07	3.94623e+06	calcium ion binding	0		0
42	42				TVAGG3_0839070	TVAG_392760	1.92878e+07	1.06098e+06	11940932	1.07633e+07	9.17033e+06	Sigma70_r1_2 domain-containing protein [Source:UniProtKB/TrEMBL;Acc:A2DWX7]	0		0
43	43			other molecular function	TVAGG3_0304370	TVAG_424300	1.40771e+07	1.67465e+06	1.47735e+07	1.01751e+07	7.36983e+06	positive regulation of myosin-light-chain-phosphatase protein	0		0
44	44				TVAGG3_0567620		21222119	2600953	6.55847e+06	1.01272e+07	9.81013e+06	vacuolar proton-transporting V-type ATPase complex assembly	2	14.5	0.0622318
45	45	cell organization and biogenesis;other biological processes	cytoskeleton		TVAGG3_1013480	TVAG_463090	9.49332e+06	2.86162e+06	1.77574e+07	1.00374e+07	7.46279e+06	mitochondrial ribosomal protein S18 family	0		0
46	46				TVAGG3_0431750	TVAG_449780	2.60908e+07	1.07047e+06	2.82658e+06	9.99596e+06	1.39662e+07	ankyrin repeat domain-containing protein 49 family	6	21.5	0.225524
47	47	protein metabolism;other metabolic processes	cytosol;translational apparatus	nucleic acid binding activity;other molecular function	TVAGG3_0167430	TVAG_271230	1.09895e+07	4.09081e+06	14659137	9.91315e+06	5.36575e+06	rRNA binding	1	15	0.0882353
48	48				TVAGG3_0608510	TVAG_113570	10200850	6.75416e+06	1.27314e+07	9.89545e+06	3.00027e+06	Cilia- and flagella-associated protein 157 [Source:UniProtKB/TrEMBL;Acc:A2DNL0]	5	34.4	0.459893
49	49	cell organization and biogenesis	other cell component	nucleic acid binding activity	TVAGG3_0517770	TVAG_377870	1.4194e+07	3.74428e+06	1.16024e+07	9.84689e+06	5.44155e+06	winged helix DNA-binding domain family	0		0
50	50	cell organization and biogenesis;other biological processes	cytoskeleton		TVAGG3_0924290	TVAG_109520	2.69118e+06	733649	2.56691e+07	9.69798e+06	1.3866e+07	regulation of cilium movement involved in cell motility (FAP20)	0		0
51	51		other cell component	other molecular function	TVAGG3_0707200	TVAG_470730	5.24696e+06	2127418	2.12789e+07	9.55108e+06	1.02756e+07	enkurin family	0		0
52	52				TVAGG3_0865420	TVAG_149090	9.78681e+06	6.30329e+06	1.24587e+07	9.51626e+06	3.0866e+06	actin	0		0
53	53				TVAGG3_0541930		6.4339e+06	5.77667e+06	1.62248e+07	9.47845e+06	5.85172e+06	unspecified product	4	15.5	0.0551601
54	54	protein metabolism;other metabolic processes	cytosol;translational apparatus	nucleic acid binding activity;other molecular function	TVAGG3_0266860	TVAG_476810	1.3272e+07	1.1774e+06	1.39626e+07	9.47068e+06	7.19049e+06	structural constituent of ribosome	0		0
55	55		cytoskeleton		TVAGG3_1022280	TVAG_352320	5.33179e+06	2.5453e+06	20396679	9.42459e+06	9.60371e+06	ciliary and flagellar microtubule protein RIB43A family	0		0
56	56	protein metabolism;other metabolic processes	cytosol;translational apparatus	other molecular function	TVAGG3_0913750	TVAG_113950	1.56852e+07	4.7919e+06	7.1509e+06	9.20933e+06	5.73095e+06	Chain L Uncharacterized rRNA-Binding Protein	0		0
57	57				TVAGG3_0602650	TVAG_178610	1.14483e+07	5099524	10833529	9.12711e+06	3.50151e+06	sperm-tail PG-rich repeat-containing protein	0		0
58	58	cell organization and biogenesis	nucleus;other cell component	nucleic acid binding activity;other molecular function	TVAGG3_0408090	TVAG_100580	1.06072e+07	6.56514e+06	8683637	8.61867e+06	2.02182e+06	histone H4-2	0		0
59	59	protein metabolism;other metabolic processes;other biological processes	cytosol;translational apparatus	nucleic acid binding activity;other molecular function	TVAGG3_0949330	TVAG_344720	9.958e+06	3.94717e+06	1.14132e+07	8.43946e+06	3.95789e+06	universal ribosomal protein uL13 family	0		0
60	60	cell organization and biogenesis;other biological processes	cytoskeleton;other cell component	cytoskeletal activity	TVAGG3_0381560	TVAG_094060	5.39767e+06	1.72734e+07	2.29358e+06	8.32156e+06	7.90637e+06	barbed-end actin filament capping	0		0
61	61	other biological processes	cytoskeleton;other cell component	other molecular function	TVAGG3_0050090	TVAG_212110	1.04441e+07	1.46597e+06	1.2763e+07	8.22435e+06	5.96667e+06	intracellular transport of viral protein in host cell	0		0
62	62	cell organization and biogenesis	cytoskeleton		TVAGG3_1047600	TVAG_194820	3.75306e+06	2.31297e+06	1.80958e+07	8.05395e+06	8.72626e+06	cilia- and flagella-associated protein 161 family	0		0
63	63				TVAGG3_0526730	TVAG_398810	8.26191e+06	5.30889e+06	10557869	8.04289e+06	2.63134e+06	protein ubiquitination	2	12.5	0.0292056
64	64				TVAGG3_0560280	TVAG_247390	5.40582e+06	2.14608e+06	1.59486e+07	7.8335e+06	7.2144e+06	heme binding	0		0
65	65	protein metabolism;other metabolic processes	cytosol;translational apparatus	nucleic acid binding activity;other molecular function	TVAGG3_0390730	TVAG_098450	1.19442e+07	6.39848e+06	4.45583e+06	7.59952e+06	3.886e+06	Chain E 40s Ribosomal Protein S4	0		0
66	66				TVAGG3_0959800	TVAG_499740	9.28246e+06	6.65533e+06	6.79338e+06	7.57706e+06	1.47853e+06	DUF2497 domain-containing protein [Source:UniProtKB/TrEMBL;Acc:A2EIQ9]	0		0
67	67	protein metabolism;other metabolic processes	nucleus		TVAGG3_0550890	TVAG_044910	8.60534e+06	3.99883e+06	9.95817e+06	7.52078e+06	3.1242e+06	DPY30-related family	0		0
68	68		other membranes		TVAGG3_0163330	TVAG_149320	9.32287e+06	5.91688e+06	6.50083e+06	7.24686e+06	1.82143e+06	unspecified product	0		0
69	69		cytoskeleton		TVAGG3_0046090	TVAG_314720	1.32821e+07	2.40713e+06	5.36292e+06	7.01737e+06	5.62307e+06	cilia- and flagella-associated protein 45 family (FAP45)	0		0
70	70		other cell component	other molecular function	TVAGG3_0282570	TVAG_061940	8.12324e+06	2.78369e+06	1.01403e+07	7.01573e+06	3.80128e+06	enkurin family (Enkurin)	1	14	0.0580913
71	71	cell cycle OR cell proliferation;cell organization and biogenesis	cytoskeleton;other cell component		TVAGG3_0820150	TVAG_587440	7.69772e+06	3.25202e+06	9.83644e+06	6.92872e+06	3.35889e+06	spindle assembly abnormal protein 6-like protein family	9	28.2222	0.488462
72	72				TVAGG3_0155960	TVAG_492970	9115872	5.79806e+06	5.73735e+06	6.88376e+06	1.93331e+06	RIIa domain-containing protein [Source:UniProtKB/TrEMBL;Acc:A2FUU0]	0		0
73	73				TVAGG3_0463920	TVAG_374200	8.8191e+06	4.78555e+06	6.72645e+06	6.77703e+06	2.01725e+06	WWE domain-containing protein [Source:UniProtKB/TrEMBL;Acc:A2EBV1]	0		0
74	74	other metabolic processes	cytoskeleton;other cell component	kinase activity;other molecular function	TVAGG3_0062080	TVAG_487510	8.54337e+06	3.72916e+06	8.05014e+06	6.77422e+06	2.64861e+06	nucleoside diphosphate kinase family	0		0
75	75				TVAGG3_0379080	TVAG_293510	1.02917e+07	6.16156e+06	3.63228e+06	6695194	3.36165e+06	protein ubiquitination	2	11.5	0.0249187
76	76				TVAGG3_0604130	TVAG_461810	8.79518e+06	5.065e+06	6146940	6.66904e+06	1.91912e+06	biological adhesion protein	10	38.7	0.448436
77	77	cell cycle OR cell proliferation;cell organization and biogenesis;other biological processes	cytoskeleton	cytoskeletal activity	TVAGG3_0544180	TVAG_135950	5.69779e+06	3.95058e+06	1.01769e+07	6.60841e+06	3.21147e+06	EF-Hand domain C-terminal containing protein family	2	20	0.0687285
78	78	other biological processes		other molecular function	TVAGG3_0517700	TVAG_377800	9395788	5.60375e+06	4.23543e+06	6.41166e+06	2.67336e+06	negative regulation of cell death (PACRGA)	2	13	0.110169
79	79	protein metabolism;other metabolic processes	cytosol;translational apparatus	nucleic acid binding activity;other molecular function	TVAGG3_0393240	TVAG_006170	6.71131e+06	4.04641e+06	8.40087e+06	6.3862e+06	2.19536e+06	structural constituent of ribosome	2	18.5	0.207865
80	80				TVAGG3_0805960	TVAG_527160	1.13225e+07	1.75302e+06	5.45441e+06	6.17665e+06	4.82546e+06	EF-Hand calcium-binding domain-containing protein 6-related family (FAP115)	0		0
81	81				TVAGG3_0710560	TVAG_152530	7.66868e+06	949603	9.53341e+06	6.05056e+06	4.51488e+06	unspecified product	0		0
82	82				TVAGG3_0922190	TVAG_567390	7.60094e+06	6318374	4117315	6.01221e+06	1.76188e+06	unspecified product	1	15	0.0583658
83	83				TVAGG3_1040590	TVAG_438860	7579320	5295031	5.02335e+06	5.9659e+06	1.40385e+06	LisH domain-containing protein [Source:UniProtKB/TrEMBL;Acc:A2FZ86]	2	12.5	0.183824
84	84				TVAGG3_0893660	TVAG_145050	6.40083e+06	600217	10576068	5.85904e+06	5.00995e+06	unspecified product	7	31	0.663609
85	85				TVAGG3_0596110	TVAG_262380	4.08978e+06	7.93563e+06	5.52092e+06	5.84878e+06	1.94378e+06	3',5'-cyclic-nucleotide phosphodiesterase protein	7	21.8571	0.317427
86	86	protein metabolism;other metabolic processes	cytosol;translational apparatus	other molecular function	TVAGG3_0714970	TVAG_347250	2.35417e+06	3.66602e+06	1.11495e+07	5.72323e+06	4.74484e+06	structural constituent of ribosome	0		0
87	87				TVAGG3_0672210	TVAG_438350	5.03452e+06	6215940	5.71226e+06	5.65424e+06	592842	Histone H1 [Source:UniProtKB/TrEMBL;Acc:A2EYN1]	0		0
88	88				TVAGG3_0543850	TVAG_136170	7.48348e+06	3.82033e+06	5.64361e+06	5.64914e+06	1.83158e+06	biological adhesion protein	12	43.5	0.576159
89	89	other biological processes	cytoskeleton		TVAGG3_0267770	TVAG_293030	6.77768e+06	2.91546e+06	7.16104e+06	5.61806e+06	2.34836e+06	dynein regulatory complex subunit 7 family	2	29	0.0650954
90	90				TVAGG3_0020920	TVAG_323650	6.8491e+06	3.27745e+06	6.62179e+06	5.58278e+06	1.99971e+06	cilia- and flagella-associated protein 77 family	0		0
91	91	cell organization and biogenesis	cytoskeleton;other cell component	cytoskeletal activity	TVAGG3_0334550	TVAG_087140	5.72053e+06	4.73708e+06	6.21436e+06	5.55732e+06	752039	Arp2/3 complex-mediated actin nucleation	0		0
92	92		cytoskeleton		TVAGG3_0336060	TVAG_046480	6.93355e+06	2.81517e+06	6.91178e+06	5.5535e+06	2.37149e+06	cilia- and flagella-associated protein 45 family	0		0
93	93	protein metabolism;other metabolic processes	nucleus		TVAGG3_0494490	TVAG_261070	6.48731e+06	4.14168e+06	5979909	5.5363e+06	1.23413e+06	Dpy-30 motif-containing protein	0		0
94	94	cell organization and biogenesis	cytoskeleton	cytoskeletal activity	TVAGG3_0553380	TVAG_470230	8.81294e+06	3.95645e+06	3.68963e+06	5.48634e+06	2.88401e+06	barbed-end actin filament capping	0		0
95	95	other metabolic processes	other cell component	other molecular function	TVAGG3_0379800	TVAG_276310	8.87668e+06	6.00312e+06	1.02405e+06	5.30128e+06	3.97308e+06	GlgB family	1	14	0.0208644
96	96				TVAGG3_0421180	TVAG_122010	5.85963e+06	2.52736e+06	7.49585e+06	5.29428e+06	2.53203e+06	Coiled-coil domain-containing protein 22 homolog [Source:UniProtKB/TrEMBL;Acc:A2E9B2]	5	25.2	0.235514
97	97				TVAGG3_0712550	TVAG_129630	6.67559e+06	2.47685e+06	6.71477e+06	5.28907e+06	2.43553e+06	Potassium Channel Kv1.1, Chain A domain-containing protein	6	22.5	0.292842
98	98	cell organization and biogenesis;other biological processes	cytoskeleton		TVAGG3_0529440	TVAG_182860	2.74893e+06	4.53781e+06	8.5705e+06	5285746	2.98198e+06	microtubule-based process	3	16	0.0985626	https://trichdb.org/trichdb/app/record/gene/TVAG_182860#AlphaFoldLinkouts
99	99	cell cycle OR cell proliferation;cell organization and biogenesis	cytoskeleton	other molecular function	TVAGG3_0323860	TVAG_391120	1.63906e+06	4.96446e+06	9.23277e+06	5.27877e+06	3.8066e+06	calcium ion binding	0		0
100	100				TVAGG3_0075430	TVAG_395370	7137822	3.49545e+06	5.00823e+06	5.21383e+06	1.82987e+06	protein of unknown function DUF4558 family (TvFAP12)	2	19.5	0.361111
101	101	protein metabolism;other metabolic processes	cytosol;translational apparatus	nucleic acid binding activity;other molecular function	TVAGG3_1046800	TVAG_071700	5.87895e+06	2.70834e+06	7.04203e+06	5.20978e+06	2.243e+06	60S ribosomal protein L3-related family	0		0
102	102				TVAGG3_0060700	TVAG_092780	3.89249e+06	3.33499e+06	7.98973e+06	5.07241e+06	2.54181e+06	Chromosome segregation protein SMC [Source:UniProtKB/TrEMBL;Acc:A2FTT5]	4	64.75	0.683377
103	103				TVAGG3_0503730	TVAG_465850	6.97399e+06	4.84142e+06	3.38295e+06	5.06612e+06	1.80604e+06	centrosomal protein 2 family	13	30.3846	0.451945
104	104		cytoskeleton	cytoskeletal activity;other molecular function	TVAGG3_0960640	TVAG_038590	2.92261e+06	2.83698e+06	9382218	5.04727e+06	3.75442e+06	calcium ion binding	0		0
105	105				TVAGG3_0194680	TVAG_434970	7.97809e+06	3.66974e+06	3.41849e+06	5.02211e+06	2.56303e+06	ATP binding	0		0
106	106	cell organization and biogenesis;other biological processes	cytoskeleton		TVAGG3_0864330	TVAG_275980	5.55044e+06	2.59344e+06	6.88201e+06	5.00863e+06	2.19502e+06	Cilia- and flagella-associated protein 206 [Source:UniProtKB/TrEMBL;Acc:A2EYH1]	5	25.4	0.210963
107	107				TVAGG3_0476440	TVAG_003850	6.87342e+06	3.86062e+06	4.20348e+06	4.97917e+06	1.6494e+06	Site-specific recombinase [Source:UniProtKB/TrEMBL;Acc:A2E599]	2	23	0.40708
108	108		nucleus		TVAGG3_0181400	TVAG_123230	4.59049e+06	1.85383e+06	8.40015e+06	4.94816e+06	3.28778e+06	meiosis-specific nuclear structural protein 1 family (FAP127)	0		0
109	109				TVAGG3_0588800	TVAG_482330	5.48656e+06	3.15073e+06	6.15065e+06	4.92932e+06	1.57568e+06	Non-specific serine/threonine protein kinase [Source:UniProtKB/TrEMBL;Acc:A2EBP2]	5	39	0.541667
110	110	protein metabolism;other metabolic processes	cytosol;translational apparatus	nucleic acid binding activity;other molecular function	TVAGG3_1003390	TVAG_005910	2.06104e+06	1.32405e+06	1.13202e+07	4.90175e+06	5.5707e+06	ribosomal protein L8	0		0
111	111				TVAGG3_0356020	TVAG_284300	6.12302e+06	3.27111e+06	5.23652e+06	4.87688e+06	1.45957e+06	protein phosphatase 1 regulatory subunit 32 family	0		0
112	112	other biological processes	cytoskeleton;other cell component	cytoskeletal activity;other molecular function	TVAGG3_0002910	TVAG_236550	6.27788e+06	2.7239e+06	5.56884e+06	4.85687e+06	1.88092e+06	dynein light chain binding	12	25.75	0.0667242
113	113				TVAGG3_0427800	TVAG_354020	1.19246e+07	1.025e+06	1.4309e+06	4.7935e+06	6.17904e+06	actin 3 family	0		0
114	114	RNA metabolism OR transcription;other metabolic processes	cytosol;translational apparatus	nucleic acid binding activity;other molecular function	TVAGG3_0499310	TVAG_054130	4.18855e+06	2032062	8.13424e+06	4.78495e+06	3.0945e+06	maturation of LSU-rRNA from tricistronic rRNA transcript (SSU-rRNA, 5.8S rRNA, LSU-rRNA)	1	23	0.0962343
115	115	cell organization and biogenesis	cytoskeleton	cytoskeletal activity	TVAGG3_0166050	TVAG_212270	9.69795e+06	1.23632e+06	3.41389e+06	4.78272e+06	4.39376e+06	barbed-end actin filament capping	0		0
116	116	other metabolic processes	cytoskeleton;other cell component	kinase activity;other molecular function	TVAGG3_0973970	TVAG_498410	4.51969e+06	1.90841e+06	7.79352e+06	4.74054e+06	2.94876e+06	nucleoside diphosphate kinase family (FAP67)	0		0
117	117				TVAGG3_0381550	TVAG_094070	5.83273e+06	3.04878e+06	5070005	4.6505e+06	1.4386e+06	centrosomal protein family	12	39	0.557143
118	118	cell organization and biogenesis	cytoskeleton		TVAGG3_0326130	TVAG_371880	6.56958e+06	3.57071e+06	3.79245e+06	4.64425e+06	1.67107e+06	actin 3 family	0		0
119	119	protein metabolism;other metabolic processes	cytosol;translational apparatus	other molecular function	TVAGG3_0992030	TVAG_141940	1.53098e+06	5.74121e+06	6.52911e+06	4.60043e+06	2.68726e+06	structural constituent of ribosome	0		0
120	120				TVAGG3_0325490		3.84298e+06	1.95762e+06	7.94548e+06	4.58203e+06	3.06157e+06	unspecified product	5	16.6	0.338776
121	121				TVAGG3_0312950	TVAG_384880	5.0467e+06	1.88578e+06	6.64011e+06	4524198	2.41985e+06	RING-type domain-containing protein [Source:UniProtKB/TrEMBL;Acc:A2G3J1]	6	22.5	0.273279
122	122				TVAGG3_0305310	TVAG_443950	5.33092e+06	3112213	4.88405e+06	4.44239e+06	1.17344e+06	ankyrin repeat domain-containing protein 49 family	4	25	0.207039
123	123	cell cycle OR cell proliferation;cell organization and biogenesis;other biological processes	cytoskeleton	cytoskeletal activity	TVAGG3_1041490	TVAG_348380	4.26987e+06	4.2208e+06	4.83302e+06	4.44123e+06	340187	EF-Hand domain C-terminal containing protein family	1	15	0.025641
124	124	other metabolic processes	mitochondrion;other cell component	other molecular function	TVAGG3_0662310	TVAG_318670	4.43223e+06	5.93946e+06	2804899	4.3922e+06	1.56767e+06	adhesin protein AP33-1 / succinate-CoA ligase (GDP-forming)	0		0
125	125				TVAGG3_1002750	TVAG_177520	1.70494e+06	1.44231e+06	9980449	4.3759e+06	4.85546e+06	CARD domain-containing protein [Source:UniProtKB/TrEMBL;Acc:A2FMP4]	0		0
126	126	cell cycle OR cell proliferation;cell organization and biogenesis;DNA metabolism;other metabolic processes	nucleus	nucleic acid binding activity;other molecular function	TVAGG3_0240260	TVAG_038880	4.9919e+06	2.50743e+06	5.57251e+06	4.35728e+06	1.62811e+06	DNA topoisomerase II	1	27	0.0185185
127	127	cell cycle OR cell proliferation;cell organization and biogenesis;other biological processes	cytoskeleton	cytoskeletal activity	TVAGG3_0388090	TVAG_186430	3.80557e+06	1.62519e+06	7.49746e+06	4.30941e+06	2.96838e+06	EF-Hand domain C-terminal containing protein family	0		0
128	128		cytoskeleton	other molecular function	TVAGG3_0555400	TVAG_257000	4.33557e+06	4724718	3.73011e+06	4.26346e+06	501211	calcium-binding protein family	0		0
129	129				TVAGG3_0314570	TVAG_210610	4.10577e+06	2.7431e+06	5.8812e+06	4.24336e+06	1.57357e+06	sperm-tail PG-rich repeat-containing protein	0		0
130	130	transport	other membranes;other cytoplasmic organelle	transporter activity	TVAGG3_1013220	TVAG_462950	5.81019e+06	3.76254e+06	3143351	4.2387e+06	1.39573e+06	ATP hydrolysis coupled proton transport	2	16	0.184971
131	131	protein metabolism;other metabolic processes	cytosol;translational apparatus	nucleic acid binding activity;other molecular function	TVAGG3_0775620	TVAG_142440	3.54284e+06	1.85805e+06	7.12808e+06	4.17633e+06	2.69152e+06	Chain c Uncharacterized Ribosomal Protein	0		0
132	132				TVAGG3_1001190	TVAG_447360	1.96729e+06	2.96396e+06	7.59559e+06	4.17561e+06	3.00342e+06	TMF_TATA_bd domain-containing protein [Source:UniProtKB/TrEMBL;Acc:A2DS07]	8	29.375	0.633423
133	133			other molecular function	TVAGG3_0999730	TVAG_199210	7.95028e+06	975507	3.60103e+06	4.17561e+06	3.52271e+06	zinc ion binding	3	30	0.123626
134	134				TVAGG3_0164770	TVAG_234110	5.17008e+06	2.33688e+06	5.00164e+06	4.16953e+06	1.58936e+06	RAB6-interacting golgin [Source:UniProtKB/TrEMBL;Acc:A2FXN9]	5	32.2	0.511111
135	135		nucleus;other cell component	nucleic acid binding activity	TVAGG3_0032530	TVAG_043470	2.23177e+06	1.15831e+06	8.85018e+06	4.08009e+06	4.16575e+06	poly(U) RNA binding	0		0
136	136				TVAGG3_0538380	TVAG_426630	5.16793e+06	2.27482e+06	4.78875e+06	4.07717e+06	1.57235e+06	LisH domain-containing protein [Source:UniProtKB/TrEMBL;Acc:A2DYS9]	0		0
137	137			other molecular function	TVAGG3_1004100	TVAG_305610	3.70488e+06	3.11652e+06	5366697	4.0627e+06	1.16698e+06	zinc ion binding	2	31.5	0.0936107
138	138			other molecular function	TVAGG3_0507910	TVAG_116950	5261838	1.97218e+06	4.90913e+06	4.04772e+06	1.8061e+06	zinc ion binding	3	26.6667	0.11713
139	139	other biological processes	cytosol;nucleus	other molecular function	TVAGG3_0970180	TVAG_221570	3330183	3.81302e+06	4917289	4.02016e+06	813577	HSC70CB, isoform G-related family	0		0
140	140	RNA metabolism OR transcription;other metabolic processes	cytosol;translational apparatus	nucleic acid binding activity	TVAGG3_0999790	TVAG_199270	6.66936e+06	1.72979e+06	3.62871e+06	4.00928e+06	2.49168e+06	maturation of LSU-rRNA	0		0
141	141				TVAGG3_1031910	TVAG_222530	2.68685e+06	508168	8.83105e+06	4.00869e+06	4.31602e+06	Structural protein [Source:UniProtKB/TrEMBL;Acc:A2F5C9] (FAP21)	0		0
142	142		cytoskeleton;other cell component		TVAGG3_1027290	TVAG_358840	2.27177e+06	2.30893e+06	7.37744e+06	3.98605e+06	2.93709e+06	radial spoke protein 3 family	0		0
143	143	protein metabolism;other metabolic processes	cytosol;translational apparatus	enzyme regulator activity;other molecular function	TVAGG3_0499300	TVAG_067970	4.63067e+06	1.46488e+06	5.79098e+06	3.96218e+06	2.23918e+06	translational elongation	0		0
144	144				TVAGG3_0265590	TVAG_475640	5.10645e+06	2.29022e+06	4.46203e+06	3.9529e+06	1.47553e+06	protein ubiquitination	1	11	0.0140485
145	145		cytoskeleton	other molecular function	TVAGG3_0283650	TVAG_248630	5.01403e+06	2.42982e+06	4.35746e+06	3.93377e+06	1.34319e+06	cilia- and flagella-associated protein 251 family	0		0
146	146				TVAGG3_0144520	TVAG_111550	3.41034e+06	1.95985e+06	6.42072e+06	3.9303e+06	2.27544e+06	RHS repeat protein [Source:UniProtKB/TrEMBL;Acc:A2F014]	0		0
147	147			other molecular function	TVAGG3_0470960	TVAG_228780	2.96131e+06	1.07816e+06	7.28339e+06	3.77428e+06	3.18149e+06	alcohol dehydrogenase 1	0		0
148	148		other cell component	other molecular function	TVAGG3_0865890	TVAG_451210	4069678	2750396	4441094	3.75372e+06	888530	enkurin family	0		0
149	149		cytosol	other molecular function	TVAGG3_1041530	TVAG_348350	3.02632e+06	2.3653e+06	5.84902e+06	3.74688e+06	1.85027e+06	NAD(P)H dehydrogenase (quinone) protein	0		0
150	150	cell organization and biogenesis	cytoskeleton;other cell component		TVAGG3_1003920	TVAG_305440	2.73869e+06	3.59917e+06	4.78529e+06	3.70772e+06	1.02761e+06	sperm axoneme assembly	6	45	0.71618
151	151		cytoskeleton	cytoskeletal activity;other molecular function	TVAGG3_0993100	TVAG_120190	5.76978e+06	1.68837e+06	3.57907e+06	3.67907e+06	2.04255e+06	calcium ion binding	0		0
152	152	other biological processes	cytoskeleton;ER/Golgi	cytoskeletal activity;other molecular function	TVAGG3_0173680	TVAG_094850	3.51296e+06	1.96113e+06	5.53316e+06	3.66909e+06	1.79113e+06	positive regulation of protein localization to cilium (DRC4)	4	40.75	0.318359
153	153	other metabolic processes		other molecular function	TVAGG3_0830570	TVAG_164890	5.82623e+06	2.97183e+06	2.12883e+06	3.6423e+06	1.93774e+06	acetyl-CoA hydrolase family	0		0
154	154				TVAGG3_0507780	TVAG_117060	2.66478e+06	3.21043e+06	5.02032e+06	3.63184e+06	1.23302e+06	biological adhesion protein	10	29.8	0.339408
155	155				TVAGG3_0187820	TVAG_337240	8.19284e+06	159815	2.37688e+06	3.57651e+06	4.1487e+06	actin	0		0
156	156				TVAGG3_0545240	TVAG_066400	1.96244e+06	1.76258e+06	6.94232e+06	3.55578e+06	2.93453e+06	protein ubiquitination	2	12	0.0260586
157	157				TVAGG3_0214430	TVAG_108410	3.93566e+06	2346143	4.35359e+06	3.54513e+06	1.05917e+06	MORN repeat-containing protein family	0		0
158	158				TVAGG3_0701500	TVAG_043100	4.17242e+06	1618063	4.72508e+06	3.50519e+06	1.6575e+06	Pre-mRNA-processing protein 45 [Source:UniProtKB/TrEMBL;Acc:A2F6S4]	1	13	0.0797546
159	159	cell cycle OR cell proliferation	cytoskeleton;other cell component		TVAGG3_0136400	TVAG_217270	2.78341e+06	2.2709e+06	5.27447e+06	3.44293e+06	1.60673e+06	centrosomal protein poc5 family	5	25.6	0.477612
160	160				TVAGG3_0811210		6.62764e+06	2.11331e+06	1.31894e+06	3.3533e+06	2.86335e+06	Arp2/3 complex-mediated actin nucleation	0		0
161	161				TVAGG3_0179010	TVAG_012080	5.60082e+06	3.31545e+06	1.14251e+06	3.35293e+06	2.22939e+06	biological adhesion protein	14	37.0714	0.500482
162	162				TVAGG3_0814890	TVAG_325000	5.27172e+06	3.50255e+06	1.24219e+06	3.33882e+06	2.01975e+06	biological adhesion protein	11	33.8182	0.367953
163	163				TVAGG3_0174770	TVAG_166640	4.44793e+06	1.34968e+06	4.20556e+06	3.33439e+06	1.72308e+06	Conjugal transfer protein TraA [Source:UniProtKB/TrEMBL;Acc:A2DE71]	0		0
164	164				TVAGG3_0283950	TVAG_248380	3.3799e+06	1.63772e+06	4.8962e+06	3.30461e+06	1.63054e+06	ankyrin repeat domain-containing protein 49 family	5	21.2	0.228942
165	165	protein metabolism;other metabolic processes	cytosol;translational apparatus	nucleic acid binding activity;other molecular function	TVAGG3_0089100	TVAG_054500	1.83586e+06	1.62495e+06	6.44089e+06	3.30057e+06	2.72164e+06	rRNA binding	0		0
166	166		cytoskeleton		TVAGG3_0028680	TVAG_282620	5.98027e+06	889030	3.00916e+06	3.29282e+06	2.55744e+06	ciliary and flagellar microtubule protein RIB43A family (Rib43a)	0		0
168	168				TVAGG3_0274610	TVAG_358370	3.69156e+06	1768453	4.35192e+06	3270644	1.34218e+06	trichohyalin-plectin-homology domain family	0		0
169	169				TVAGG3_0415250	TVAG_140120	3720837	1.89478e+06	4.06423e+06	3.22662e+06	1.16611e+06	growth plate cartilage chondrocyte development protein family	1	36	0.0904523
170	170		cytoskeleton	cytoskeletal activity;other molecular function	TVAGG3_0251180	TVAG_009160	2.72963e+06	2.49607e+06	4.36544e+06	3.19705e+06	1.01858e+06	calcium ion binding	0		0
171	171	cell organization and biogenesis;other biological processes			TVAGG3_0593410	TVAG_423210	3.34113e+06	1.23193e+06	5.00615e+06	3.19307e+06	1.89146e+06	cilia- and flagella-associated protein 44 family	9	36.6667	0.206897
172	172	other metabolic processes	mitochondrion;other cell component	kinase activity	TVAGG3_0413570	TVAG_206790	2.24594e+06	1.68823e+06	5.439e+06	3.12439e+06	2.02382e+06	nucleotide kinase family	0		0
173	173	transport;other biological processes	other membranes;other cytoplasmic organelle	transporter activity	TVAGG3_0982520	TVAG_006020	2.32473e+06	790321	6.25064e+06	3.1219e+06	2.8161e+06	proton-exporting ATPase activity, phosphorylative mechanism	4	17.25	0.198847
174	174				TVAGG3_0996260	TVAG_190040	3.51643e+06	3.77101e+06	1.97738e+06	3.08827e+06	970449	phosphoribulokinase uridine kinase family	7	12	0.264984
175	175	other biological processes	cytoskeleton;ER/Golgi	cytoskeletal activity;other molecular function	TVAGG3_0969900	TVAG_221750	3.27927e+06	1.38683e+06	4.55825e+06	3.07478e+06	1.59557e+06	positive regulation of protein localization to cilium	7	33.1429	0.496788
176	176		cytoskeleton;other cell component		TVAGG3_0293870	TVAG_084460	3.55006e+06	2478016	3.11413e+06	3.0474e+06	539129	radial spoke protein 3 family	0		0
177	177				TVAGG3_1033150	TVAG_065170	4.5448e+06	515956	4.04805e+06	3.03627e+06	2.19674e+06	unspecified product	5	50	0.698324
178	178	protein metabolism;other metabolic processes	cytosol;nucleus	other molecular function	TVAGG3_0570450	TVAG_181540	4.40025e+06	1265457	3.37292e+06	3.01287e+06	1.59811e+06	ubiquitinyl hydrolase protein	0		0
179	179				TVAGG3_0335230	TVAG_208920	4.94634e+06	1.74158e+06	2.33131e+06	3.00641e+06	1.70571e+06	regulatory subunit of type II PKA R-subunit (RIIa) domain containing 1 family (TvFAP9)	1	13	0.173333
180	180	signal transduction		enzyme regulator activity;other molecular function	TVAGG3_0961270	TVAG_038070	2.83899e+06	352671	5.70508e+06	2.96558e+06	2.67845e+06	calcium binding protein family	0		0
181	181	other biological processes	cytoskeleton	cytoskeletal activity;other molecular function	TVAGG3_0952560	TVAG_440130	3.44794e+06	1.00556e+06	4377545	2.94368e+06	1.74163e+06	dynein light chain binding	8	38	0.0674656
182	182	cell organization and biogenesis;other biological processes	cytoskeleton		TVAGG3_0577840	TVAG_283010	2.35931e+06	2.43438e+06	4.03268e+06	2.94212e+06	945197	cilium-dependent cell motility (DRC1)	10	27.8	0.439179
183	183			enzyme regulator activity;other molecular function	TVAGG3_0406720	TVAG_128010	2.68121e+06	1061968	4.78328e+06	2.84215e+06	1.86587e+06	calcium-binding protein family	0		0
184	184	protein metabolism;other metabolic processes	cytosol;translational apparatus	nucleic acid binding activity;other molecular function	TVAGG3_0908290	TVAG_015780	5.37756e+06	994225	2.14472e+06	2.83883e+06	2.27261e+06	ribosomal large subunit assembly	0		0
185	185		other membranes		TVAGG3_0668720	TVAG_357130	2109798	2.65965e+06	3.71594e+06	2.82846e+06	816270	unspecified product	2	14	0.0786517
186	186	other metabolic processes	mitochondrion;other cell component	other molecular function	TVAGG3_0745840	TVAG_144730	2.35598e+06	4.24796e+06	1.79025e+06	2.79806e+06	1.28711e+06	succinyl-CoA synthetase beta-subunit	0		0
187	187				TVAGG3_0996980	TVAG_110880	2.68533e+06	939216	4.73707e+06	2.78721e+06	1.90098e+06	binding protein (FAP253)	6	19.8333	0.300505
188	188	protein metabolism;other metabolic processes	cytosol;translational apparatus	nucleic acid binding activity;other molecular function	TVAGG3_0996540	TVAG_190280	1835339	697878	5.71407e+06	2.7491e+06	2.62997e+06	structural constituent of ribosome	0		0
189	189				TVAGG3_0181920	TVAG_390310	4.22405e+06	2008727	1.99518e+06	2.74265e+06	1.28295e+06	unspecified product	0		0
190	190				TVAGG3_0415080	TVAG_139970	3.23751e+06	1.60664e+06	3.35255e+06	2.73223e+06	976485	ankyrin repeat domain-containing protein 49 family	5	20.8	0.215768
191	191			other molecular function	TVAGG3_0950290	TVAG_208460	4.61601e+06	1.2399e+06	2.2093e+06	2.6884e+06	1.7383e+06	zinc ion binding	2	33	0.0963504
192	192	cell organization and biogenesis;other biological processes	cytoskeleton	other molecular function	TVAGG3_0414200	TVAG_299420	2.41816e+06	3776450	1.86444e+06	2.68635e+06	983814	dynein heavy chain binding	0		0
193	193				TVAGG3_0438500	TVAG_278220	2.23672e+06	2.88503e+06	2.89435e+06	2.67204e+06	377019	LisH domain-containing protein [Source:UniProtKB/TrEMBL;Acc:A2DU63]	0		0
194	194	cell organization and biogenesis	other cell component	nucleic acid binding activity	TVAGG3_0108900	TVAG_203630	3.36292e+06	1.55873e+06	3.06097e+06	2.66088e+06	966350	H15 domain-containing protein [Source:UniProtKB/TrEMBL;Acc:A2ETD9]	0		0
195	195		nucleus;other cell component	nucleic acid binding activity	TVAGG3_0895470	TVAG_045340	1.48162e+06	1.95543e+06	4.53699e+06	2.65801e+06	1.64439e+06	RNA binding	0		0
196	196				TVAGG3_0430830	TVAG_239860	3.57477e+06	2.46506e+06	1.87547e+06	2.63844e+06	862817	coiled-coil domain-containing protein 173 family (CCDC173)	0		0
197	197	protein metabolism;other metabolic processes;other biological processes	other cell component	other molecular function	TVAGG3_0947870	TVAG_027250	2.33979e+06	3.48818e+06	2.05303e+06	2.627e+06	759459	peptidyl-prolyl cis-trans isomerase protein	0		0
198	198				TVAGG3_0591110	TVAG_266360	2.87693e+06	1.84227e+06	3.11757e+06	2.61226e+06	677597	ankyrin repeat domain-containing protein 49 family	5	24.6	0.260042
199	199		cytoskeleton		TVAGG3_0937270	TVAG_291390	4.5376e+06	1.10873e+06	2157278	2.6012e+06	1.75701e+06	TBC1 domain family member 31 family	2	22	0.0916667
200	200	protein metabolism;other metabolic processes	non-structural extracellular;other cytoplasmic organelle	other molecular function	TVAGG3_0834360	TVAG_355480	3.49187e+06	2.2795e+06	2.02247e+06	2.59795e+06	784757	cathepsin L-like cysteine proteinase precursor	0		0
201	201				TVAGG3_0327440	TVAG_415620	2.73868e+06	1.67359e+06	3.35156e+06	2.58794e+06	849081	Rasgap domain-containing protein	0		0
202	202		cytoskeleton	cytoskeletal activity;other molecular function	TVAGG3_0148470	TVAG_497930	2.98222e+06	1.08177e+06	3.61342e+06	2.55914e+06	1.31779e+06	calcium ion binding	0		0
203	203				TVAGG3_0561450	TVAG_246580	3.22726e+06	2.23096e+06	2.12928e+06	2.52917e+06	606701	Centrosomal protein of 162 kDa [Source:UniProtKB/TrEMBL;Acc:A2DKJ7]	5	49	0.660377
204	204	protein metabolism;other metabolic processes;other biological processes	cytosol;translational apparatus	nucleic acid binding activity;other molecular function	TVAGG3_0990040	TVAG_010560	4.4783e+06	2.55185e+06	490204	2.50678e+06	1.99443e+06	ribosomal protein S4/S9	0		0
205	205				TVAGG3_0890010	TVAG_230790	3.37457e+06	1.3223e+06	2.56225e+06	2.4197e+06	1.03354e+06	Trichohyalin, putative [Source:UniProtKB/TrEMBL;Acc:A2EE07]	0		0
206	206	transport	other membranes;cytosol;other cell component	transporter activity;other molecular function	TVAGG3_0504750	TVAG_026290	1.47759e+06	4.00586e+06	1.7697e+06	2.41772e+06	1.3831e+06	lipid transport	0		0
207	207	cell organization and biogenesis	cytoskeleton;other cell component	cytoskeletal activity	TVAGG3_0553460	TVAG_470160	3.85846e+06	933809	2.44694e+06	2.41307e+06	1.46262e+06	actin-related protein 2/3 complex subunit 4 family	1	28	0.16568
208	208				TVAGG3_0169390	TVAG_214090	1.60421e+06	1.36319e+06	4.16567e+06	2.37769e+06	1.55312e+06	cilia- and flagella-associated protein 57 family	6	33.6667	0.173838
209	209		cytoskeleton;other cell component		TVAGG3_0859180	TVAG_375180	1.76103e+06	1.65874e+06	3.64989e+06	2.35655e+06	1.12123e+06	radial spoke protein 3 family	0		0
210	210				TVAGG3_0953040	TVAG_163260	2.23644e+06	1.43002e+06	3.34499e+06	2.33715e+06	961446	tetratricopeptide repeat domain domain-containing protein	9	14.7778	0.336709
211	211	cell organization and biogenesis;other metabolic processes	cytosol;mitochondrion	other molecular function	TVAGG3_0430610	TVAG_239660	2.48428e+06	1.30042e+06	3.21015e+06	2.33162e+06	963971	IscS/NifS-like protein	0		0
212	212				TVAGG3_0577470	TVAG_283270	5.11458e+06	474547	1.39389e+06	2.32767e+06	2.45692e+06	Lebercilin domain-containing protein [Source:UniProtKB/TrEMBL;Acc:A2DEN0]	5	31.6	0.603053
213	213				TVAGG3_0002770	TVAG_236690	2.27869e+06	561802	4.13862e+06	2.32637e+06	1.78888e+06	SWI5-dependent HO expression protein 3 [Source:UniProtKB/TrEMBL;Acc:A2F7A9]	6	41	0.649077
214	214				TVAGG3_0529030	TVAG_182590	2.77211e+06	1.09615e+06	3.09605e+06	2.32144e+06	1.07342e+06	Microtubule associated protein SPM2 [Source:UniProtKB/TrEMBL;Acc:A2D8Z7]	0		0
215	215				TVAGG3_0864100	TVAG_275810	1.74302e+06	922162	4.27342e+06	2.31287e+06	1.74679e+06	axoneme assembly	5	26.2	0.239051
216	216		cytoskeleton;other cell component		TVAGG3_0219530	TVAG_491310	2.89571e+06	1.55315e+06	2.47328e+06	2.30738e+06	686479	IQ domain-containing protein D family	8	26.125	0.542857
217	217	protein metabolism;other metabolic processes	translational apparatus;other cell component	other molecular function	TVAGG3_0577890	TVAG_033590	1.69058e+06	3.082e+06	2.1437e+06	2.30542e+06	709670	Chain G 40s Ribosomal Protein S6	0		0
218	218				TVAGG3_0311800	TVAG_060440	3.70901e+06	810834	2.35172e+06	2.29052e+06	1.45005e+06	A-type inclusion protein-related family	14	41.3571	0.55942
219	219	cell cycle OR cell proliferation	cytoskeleton;other cell component		TVAGG3_0846670	TVAG_241500	1.69253e+06	1.80907e+06	3.32234e+06	2.27465e+06	909197	centrosomal protein poc5 family	5	27.4	0.496377
220	220	protein metabolism;other metabolic processes	cytosol;translational apparatus	nucleic acid binding activity;other molecular function	TVAGG3_0259650	TVAG_159780	1.44206e+06	644749	4.67138e+06	2.25273e+06	2.13221e+06	structural constituent of ribosome	0		0
221	221	other metabolic processes		other molecular function	TVAGG3_0821020	TVAG_191140	4.01843e+06	1.03611e+06	1.57286e+06	2.20913e+06	1.58972e+06	heteropolysaccharide binding	0		0
222	222				TVAGG3_1048690	TVAG_464160	2566212	504511	3.55266e+06	2.20779e+06	1.55536e+06	interleukin-8 biosynthetic process	0		0
223	223				TVAGG3_0555410	TVAG_257010	2.37111e+06	1.85831e+06	2.36725e+06	2.19889e+06	294960	HEPN domain-containing protein [Source:UniProtKB/TrEMBL;Acc:A2FZQ1]	0		0
224	224	protein metabolism;other metabolic processes	cytosol;translational apparatus	other molecular function	TVAGG3_0982790	TVAG_006250	1.68859e+06	257154	4626422	2.19072e+06	2.22749e+06	Chain W Ribosomal Protein S15a	0		0
225	225				TVAGG3_0275430	TVAG_495420	2962750	1.25215e+06	2.32792e+06	2.18094e+06	864719	cysteine-type peptidase protein	0		0
226	226				TVAGG3_0995360	TVAG_411750	1.88369e+06	1.74572e+06	2.67704e+06	2.10215e+06	502628	Phage protein [Source:UniProtKB/TrEMBL;Acc:A2FB83]	4	13.25	0.319277
227	227				TVAGG3_0677170	TVAG_020980	2.55364e+06	944808	2.78732e+06	2.09526e+06	1.00315e+06	unspecified product	7	27	0.497368
228	228				TVAGG3_0804720	TVAG_224360	2.69932e+06	1.69179e+06	1.80704e+06	2.06605e+06	551448	Thioredoxin-like_fold domain-containing protein [Source:UniProtKB/TrEMBL;Acc:A2DW59]	0		0
229	229				TVAGG3_1000150	TVAG_199540	2.11523e+06	861551	3.20536e+06	2.06071e+06	1.17285e+06	interleukin-8 biosynthetic process	0		0
230	230				TVAGG3_0217270	TVAG_056020	2386796	1.15667e+06	2.61573e+06	2.05307e+06	784696	Defective in cullin neddylation protein [Source:UniProtKB/TrEMBL;Acc:A2EL55]	0		0
231	231				TVAGG3_0417980	TVAG_037640	1.46446e+06	1.36918e+06	3.32513e+06	2.05292e+06	1.10279e+06	EF-hand family	0		0
232	232				TVAGG3_0925350	TVAG_380150	1.31218e+06	2.42767e+06	2.35437e+06	2.0314e+06	623946	growth plate cartilage chondrocyte development protein family	1	38	0.0926829
233	233		cytoskeleton	cytoskeletal activity	TVAGG3_0255610	TVAG_161570	2.23826e+06	1.37401e+06	2.40717e+06	2.00648e+06	554206	lung adenoma susceptibility 1-related family	3	17.3333	0.0754717
234	234				TVAGG3_0888520	TVAG_316250	832027	2.31731e+06	2.81156e+06	1.98697e+06	1.03028e+06	unspecified product	0		0
235	235				TVAGG3_0486620		1.57795e+06	1.21577e+06	3.09957e+06	1.96443e+06	999602	spectrin binding	0		0
236	236		cytoskeleton		TVAGG3_0553410	TVAG_470210	1.61245e+06	932127	3.32226e+06	1.95561e+06	1.23146e+06	cilia- and flagella-associated protein 58-related family (CFAP58)	7	33.2857	0.267816
237	237				TVAGG3_0972660	TVAG_132890	2.98013e+06	859285	1990857	1.94342e+06	1.06122e+06	unspecified product	5	23.4	0.335244
238	238	protein metabolism;other metabolic processes;signal transduction	nucleus	kinase activity;other molecular function	TVAGG3_0511260	TVAG_088090	2.84922e+06	1.1106e+06	1.85661e+06	1.93881e+06	872219	protein kinase protein	1	9	0.0227848
239	239	transport	other membranes;other cytoplasmic organelle	transporter activity	TVAGG3_0543700	TVAG_136250	1.64845e+06	1254984	2.90012e+06	1.93452e+06	859067	ATP hydrolysis coupled proton transport	0		0
240	240				TVAGG3_0247050	TVAG_287530	1.62708e+06	1.12983e+06	2.97737e+06	1.91143e+06	956030	HSP20-like chaperones family	0		0
241	241	other metabolic processes		other molecular function	TVAGG3_0074060	TVAG_467820	1.04169e+06	3.78632e+06	859689	1.8959e+06	1.63968e+06	amidinotransferase family	0		0
242	242	signal transduction		other molecular function	TVAGG3_0786650	TVAG_572140	1.53042e+06	509047	3.64416e+06	1.89454e+06	1.59896e+06	small GTPase mediated signal transduction	0		0
243	243	RNA metabolism OR transcription;other metabolic processes	nucleus;other cell component	nucleic acid binding activity	TVAGG3_0779180	TVAG_158990	1.48643e+06	859808	3.30046e+06	1.88223e+06	1.26755e+06	RNA-binding protein family	0		0
244	244				TVAGG3_0235420	TVAG_443650	1.7507e+06	1.69818e+06	2.08372e+06	1.8442e+06	209086	sperm-tail PG-rich repeat-containing protein	0		0
245	245	protein metabolism;other metabolic processes	cytosol;translational apparatus	other molecular function	TVAGG3_1018490	TVAG_071920	3.22475e+06	1.12059e+06	1.17118e+06	1.83884e+06	1.2005e+06	Chain X 40s Ribosomal Protein S23	0		0
246	246				TVAGG3_0674750	TVAG_301830	2.50475e+06	1.26068e+06	1.66057e+06	1.80867e+06	635124	unspecified product	0		0
247	247			other molecular function	TVAGG3_0233010	TVAG_493270	514505	1.80921e+06	2.94328e+06	1.75567e+06	1.21527e+06	AAA ATPase family	3	15	0.0591327
248	248	other biological processes	cytoskeleton;other cell component	other molecular function	TVAGG3_1037170	TVAG_341120	1716312	2.38135e+06	1.06342e+06	1.72036e+06	658975	regulation of intraciliary retrograde transport	0		0
249	249				TVAGG3_0029550	TVAG_199760	2.37244e+06	1.69193e+06	1.09572e+06	1.72003e+06	638825	sperm-tail PG-rich repeat-containing protein	0		0
250	250				TVAGG3_0507120	TVAG_117530	1.61181e+06	1.41669e+06	2.04957e+06	1.69269e+06	324100	ZM domain-containing protein [Source:UniProtKB/TrEMBL;Acc:A2E3U3]	0		0
251	251	cell organization and biogenesis;other biological processes	cytoskeleton;other cell component	cytoskeletal activity	TVAGG3_0256990	TVAG_271840	1.16304e+06	1.10521e+06	2.76243e+06	1.67689e+06	940549	barbed-end actin filament capping	0		0
252	252	cell organization and biogenesis	cytoskeleton		TVAGG3_0992600	TVAG_119740	2.28846e+06	1.92639e+06	778974	1.66461e+06	788055	cilia- and flagella-associated protein 43 family	5	36	0.111043
253	253				TVAGG3_0191820	TVAG_474360	1.16306e+06	1.99674e+06	1.67512e+06	1.61164e+06	420452	biological adhesion protein	13	43.4615	0.542226
254	254			other molecular function	TVAGG3_0205590	TVAG_414090	3.42368e+06	250876	1.03698e+06	1.57051e+06	1.65232e+06	EF-Hand calcium-binding domain-containing protein 10 family	2	12	0.184615
255	255				TVAGG3_0600230	TVAG_197420	2.59962e+06	1.29474e+06	786078	1.56015e+06	935450	biological adhesion protein	15	36.6667	0.53243
256	256				TVAGG3_0047280	TVAG_052080	1.47309e+06	1.56317e+06	1.64185e+06	1.55937e+06	84443.5	axoneme assembly	0		0
257	257				TVAGG3_0600650	TVAG_178230	2.22434e+06	507141	1.85702e+06	1.5295e+06	904237	A-type inclusion protein-related family	13	42	0.636364
258	258	other metabolic processes	other cell component	kinase activity;other molecular function	TVAGG3_0043350	TVAG_282000	1.0769e+06	1.0933e+06	2.41601e+06	1.52874e+06	768443	adenylate kinase protein	0		0
259	259				TVAGG3_0996180	TVAG_189970	1.51955e+06	1.19569e+06	1.83632e+06	1.51719e+06	320319	Hsp70 family protein [Source:UniProtKB/TrEMBL;Acc:A2DKC9]	6	14	0.137931
260	260	cell organization and biogenesis	cytoskeleton		TVAGG3_0593620	TVAG_423420	1.64219e+06	951963	1.94332e+06	1.51249e+06	508244	cilium assembly (CCDC96)	5	41.6	0.573003
261	261				TVAGG3_1004480	TVAG_491810	1.99101e+06	297902	2.23186e+06	1.50692e+06	1.05395e+06	cilia- and flagella-associated protein 61 family	0		0
262	262				TVAGG3_0556890	TVAG_028550	809383	1.01441e+06	2.67584e+06	1.49988e+06	1.02356e+06	Chromosome partition protein Smc [Source:UniProtKB/TrEMBL;Acc:A2E0A2]	6	40.3333	0.701449
263	263				TVAGG3_0728940	TVAG_272450	2.31784e+06	582752	1.59056e+06	1.49705e+06	871316	unspecified product	0		0
264	264				TVAGG3_0144610	TVAG_111480	530951	1.17816e+06	2.77577e+06	1.49496e+06	1.15545e+06	MORN repeat-containing protein family	0		0
265	265	other biological processes	cytoskeleton;other cell component	other molecular function	TVAGG3_0007370	TVAG_181970	2.1183e+06	1.30652e+06	1.05772e+06	1.49418e+06	554638	intracellular transport of viral protein in host cell	0		0
266	266	other metabolic processes	mitochondrion;other cell component	kinase activity	TVAGG3_0744690	TVAG_151510	707868	1728361	1.95937e+06	1.4652e+06	665963	adenylate kinase protein	0		0
267	267		cytoskeleton		TVAGG3_0960170	TVAG_499420	1202809	799216	2.38337e+06	1.4618e+06	823218	cilia- and flagella-associated protein 58-related family	7	28.8571	0.231917
268	268	cell organization and biogenesis;other biological processes	cytoskeleton		TVAGG3_1014390	TVAG_211310	2.12773e+06	1.19082e+06	941637	1.42006e+06	625397	coiled-coil domain-containing protein 39 family	7	24.7143	0.173347
269	269	cell organization and biogenesis;other biological processes	cytoskeleton		TVAGG3_0949600	TVAG_330860	519091	45969.2	3.68503e+06	1.4167e+06	1.97863e+06	regulation of cilium movement (DRC2)	6	29.3333	0.381779
270	270				TVAGG3_0485700	TVAG_047810	1.72656e+06	687592	1.77053e+06	1.39489e+06	612935	sperm capacitation protein	1	12	0.0582524
271	271				TVAGG3_0038130	TVAG_040330	1.41843e+06	966393	1.77413e+06	1.38632e+06	404826	sperm capacitation protein	0		0
272	272				TVAGG3_0529680	TVAG_183080	1.21922e+06	99697.7	2.75676e+06	1.35856e+06	1.334e+06	protein ubiquitination	3	13	0.0494924
273	273			enzyme regulator activity;other molecular function	TVAGG3_0079280	TVAG_067080	2.00844e+06	391325	1.54594e+06	1.31524e+06	832879	calcium-binding protein family	0		0
274	274				TVAGG3_0043980	TVAG_103980	2.12256e+06	930986	834788	1.29611e+06	717339	Coiled-coil domain-containing protein 22 homolog [Source:UniProtKB/TrEMBL;Acc:A2FN37]	8	35.5	0.612069
275	275				TVAGG3_0866060	TVAG_451080	701821	1.41049e+06	1.6902e+06	1.2675e+06	509466	biological adhesion protein	13	33.5385	0.496583
276	276	protein metabolism;other metabolic processes	cytosol;translational apparatus;nucleus	nucleic acid binding activity;other molecular function	TVAGG3_0046100	TVAG_106800	630305	1.67574e+06	1.26151e+06	1.18918e+06	526456	Chain D Ribosomal Protein S3	0		0
277	277	cell cycle OR cell proliferation;cell organization and biogenesis;protein metabolism;other metabolic processes;stress response;transport	other membranes;cytosol;ER/Golgi;nucleus	other molecular function	TVAGG3_0178250	TVAG_318870	1.46765e+06	632448	1.43349e+06	1.17786e+06	472653	AAA-family ATPase family	0		0
278	278			other molecular function	TVAGG3_0516140	TVAG_354870	1.67639e+06	907937	940976	1.1751e+06	434444	zinc ion binding	2	32.5	0.0948905
279	279			other molecular function	TVAGG3_0286980	TVAG_075580	1.46004e+06	839255	1214511	1.17127e+06	312643	zinc ion binding	5	17.8	0.131657
280	280				TVAGG3_0120780	TVAG_345470	855294	1.45201e+06	1.16811e+06	1.15847e+06	298473	Cytospin-A [Source:UniProtKB/TrEMBL;Acc:A2EW25]	8	26.25	0.576923
281	281				TVAGG3_0972670	TVAG_132880	1.30799e+06	870170	1.19126e+06	1.12314e+06	226720	Pre-mRNA-splicing factor SYF2 [Source:UniProtKB/TrEMBL;Acc:A2G3I0]	0		0
282	282				TVAGG3_0073600	TVAG_468190	979006	713004	1560275	1.0841e+06	433301	CAP-Gly domain-containing protein [Source:UniProtKB/TrEMBL;Acc:A2E0Q8]	1	20	0.0445434
283	283				TVAGG3_0946960		1.23211e+06	801504	1.18769e+06	1.07377e+06	236833	heteropolysaccharide binding	0		0
284	284				TVAGG3_0727380	TVAG_241830	942209	807944	1.39408e+06	1.04808e+06	307075	unspecified product	4	56.5	0.726688
285	285	cell organization and biogenesis		cytoskeletal activity	TVAGG3_0199850	TVAG_124870	1.32298e+06	580462	1.15376e+06	1.01907e+06	389154	actin filament binding	1	17	0.0389908
286	286	cell organization and biogenesis	cytoskeleton		TVAGG3_0217140	TVAG_055930	658123	588893	1.75707e+06	1.00136e+06	655376	protein of unknown function (DUF4201)	4	45.75	0.488
287	287	cell organization and biogenesis	other cell component		TVAGG3_1041920	TVAG_347860	1.22764e+06	996222	777839	1.00057e+06	224933	coiled-coil domain-containing protein 40 family	9	32.7778	0.331834
288	288				TVAGG3_0554430	TVAG_005670	1.0446e+06	288081	1.63084e+06	987840	673175	EF-Hand calcium-binding domain-containing protein 6-related family	0		0
289	289				TVAGG3_0770330		1.05957e+06	635680	1.26069e+06	985314	319054	amidinotransferase family	0		0
290	290				TVAGG3_1030260	TVAG_079420	1.34847e+06	629481	845519	941158	368915	Coiled-coil domain-containing protein 6 [Source:UniProtKB/TrEMBL;Acc:A2EF74]	4	17.5	0.156951
291	291			other molecular function	TVAGG3_0091280	TVAG_473790	553923	994975	1.25907e+06	935991	356256	zinc ion binding	3	30.6667	0.134307
292	292		cytoskeleton;other cell component		TVAGG3_0415130	TVAG_140020	671727	295013	1.80092e+06	922553	783661	cilium movement	2	29.5	0.0980066
293	293	protein metabolism;other metabolic processes	non-structural extracellular;other cytoplasmic organelle	other molecular function	TVAGG3_0201660	TVAG_202090	845907	552843	1.36493e+06	921227	411250	cysteine proteinase	0		0
294	294			nucleic acid binding activity	TVAGG3_0734940	TVAG_210380	641019	357590	1.70529e+06	901301	710553	poly(U) RNA binding	0		0
295	295			other molecular function	TVAGG3_0592310	TVAG_345010	1.01005e+06	565045	1.12849e+06	901194	297077	EF-Hand calcium-binding domain-containing protein 6-related family	0		0
296	296	other metabolic processes	other cell component	other molecular function	TVAGG3_0612220	TVAG_453180	1.26082e+06	1.01336e+06	354080	876087	468697	GlgB family	0		0
297	297	cell organization and biogenesis	other cell component		TVAGG3_0173240	TVAG_302120	756193	617588	1154804	842862	278898	cilium assembly	0		0
298	298				TVAGG3_0241260	TVAG_260750	671209	624471	1.00957e+06	768417	210149	DUF19 domain-containing protein [Source:UniProtKB/TrEMBL;Acc:A2EXJ8]	0		0
299	299				TVAGG3_0869330	TVAG_255760	895923	637184	700732	744613	134836	Chromosome partition protein Smc [Source:UniProtKB/TrEMBL;Acc:A2DYX3]	4	43	0.539185
300	300	other metabolic processes	cytosol;other cell component	other molecular function	TVAGG3_0749340	TVAG_586980	563322	40948.7	1.51481e+06	706359	747268	glycerol-3-phosphate catabolic process	0		0
301	301				TVAGG3_0277850	TVAG_417100	742844	542485	722825	669385	110353	nuclear chaperone required for maturation and nuclear export of pre-60s ribosome subunits	0		0
302	302				TVAGG3_0585170	TVAG_092040	931658	542468	514051	662725	233336	Organ specific protein [Source:UniProtKB/TrEMBL;Acc:A2FN69]	0		0
303	303				TVAGG3_0674200		565639	287335	1.08647e+06	646481	405655	protein serine/threonine kinase protein	0		0
304	304				TVAGG3_0465610	TVAG_429050	445740	69686.3	1.4233e+06	646243	698727	Transcriptional regulator [Source:UniProtKB/TrEMBL;Acc:A2GT12]	3	25.3333	0.612903
305	305				TVAGG3_0531930	TVAG_172930	755042	129477	408432	430984	313392	LisH domain-containing protein [Source:UniProtKB/TrEMBL;Acc:A2DF43]	0		0
306	306	signal transduction	plasma membrane;other membranes	signal transduction activity or receptor binding;other molecular function	TVAGG3_0354220	TVAG_274750	632566	212136	419328	421344	210223	G-protein beta/gamma-subunit complex binding	0		0
307	307				TVAGG3_0865390	TVAG_310060	297106	29469.9	644536	323704	308395	LisH domain-containing protein [Source:UniProtKB/TrEMBL;Acc:A2EKS2]	0		0
308	308				TVAGG3_0951480	TVAG_277450	342407	73257	507431	307698	219158	methyltransferase protein	0		0
309	309	cell organization and biogenesis;protein metabolism;other metabolic processes	cytosol;translational apparatus	nucleic acid binding activity;other molecular function	TVAGG3_0783620	TVAG_051160	214557	19105.8	314429	182697	150217	ribosome biogenesis	0		0
310	310				TVAGG3_1014350	TVAG_211350	204001	30948.1	199179	144709	98549.5	F-box domain-containing protein [Source:UniProtKB/TrEMBL;Acc:A2EKX6]	1	21	0.111111

## Sheet: Microtubule Proteins
	Unnamed: 0	Biological Process	Cellular Component	Molecular Function	New_ID	Old_ID	Abundances_1	Abundances_2	Abundances_3	Mean	STD	Function	ccd_num	mean_ccd_len	ccd_coverage
2	2	cell cycle OR cell proliferation;cell organization and biogenesis	cytoskeleton;other cell component	cytoskeletal activity;other molecular function	TVAGG3_0581020	TVAG_008680	6.66003e+08	5.35493e+08	9.39813e+08	7.1377e+08	2.06349e+08	tubulin beta 4 chain	0		0
6	6	cell cycle OR cell proliferation;cell organization and biogenesis	cytoskeleton;other cell component	cytoskeletal activity;other molecular function	TVAGG3_0120690	TVAG_196270	4.43874e+08	3.35204e+08	3.62393e+08	380490226	5.65503e+07	alpha tubulin	0		0
15	15		other cell component		TVAGG3_0332690	TVAG_436250	5.04007e+06	8.49442e+07	9.19619e+06	3.30601e+07	4.49809e+07	cilia- and flagella-associated protein 53 family	0		0
17	17				TVAGG3_1041980	TVAG_347810	2.80544e+07	1.69892e+07	4.42385e+07	2.97607e+07	1.37045e+07	unspecified product (Tv-FAP40)	5	27	0.35809
19	19	cell organization and biogenesis	cytoskeleton;other cell component		TVAGG3_0533800	TVAG_030160	29673400	8.83557e+06	4.47729e+07	2.77606e+07	1.80448e+07	WD repeat-containing protein family (FAP52)	0		0
25	25	cell cycle OR cell proliferation;cell organization and biogenesis;other biological processes	cytoskeleton	cytoskeletal activity	TVAGG3_0060990	TVAG_159140	2.59751e+07	1.05562e+07	2.15514e+07	1.93609e+07	7.9394e+06	EF-Hand domain C-terminal containing protein family (Rib 72)	0		0
32	32	other biological processes		other molecular function	TVAGG3_0579760	TVAG_342930	1.16778e+07	4.73795e+06	2.38741e+07	1.34299e+07	9.68763e+06	negative regulation of cell death (PACRGB)	1	13	0.0539419
36	36				TVAGG3_0662930	TVAG_165330	7.71353e+06	5.64709e+06	2.20287e+07	1.17965e+07	8.92146e+06	CFAP91 domain-containing protein [Source:UniProtKB/TrEMBL;Acc:A2DUL4] (Tv-FAP35)	5	29.2	0.477124
50	50	cell organization and biogenesis;other biological processes	cytoskeleton		TVAGG3_0924290	TVAG_109520	2.69118e+06	733649	2.56691e+07	9.69798e+06	1.3866e+07	regulation of cilium movement involved in cell motility (FAP20)	0		0
69	69		cytoskeleton		TVAGG3_0046090	TVAG_314720	1.32821e+07	2.40713e+06	5.36292e+06	7.01737e+06	5.62307e+06	cilia- and flagella-associated protein 45 family (FAP45)	0		0
70	70		other cell component	other molecular function	TVAGG3_0282570	TVAG_061940	8.12324e+06	2.78369e+06	1.01403e+07	7.01573e+06	3.80128e+06	enkurin family (Enkurin)	1	14	0.0580913
78	78	other biological processes		other molecular function	TVAGG3_0517700	TVAG_377800	9395788	5.60375e+06	4.23543e+06	6.41166e+06	2.67336e+06	negative regulation of cell death (PACRGA)	2	13	0.110169
80	80				TVAGG3_0805960	TVAG_527160	1.13225e+07	1.75302e+06	5.45441e+06	6.17665e+06	4.82546e+06	EF-Hand calcium-binding domain-containing protein 6-related family (FAP115)	0		0
90	90				TVAGG3_0020920	TVAG_323650	6.8491e+06	3.27745e+06	6.62179e+06	5.58278e+06	1.99971e+06	cilia- and flagella-associated protein 77 family	0		0
100	100				TVAGG3_0075430	TVAG_395370	7137822	3.49545e+06	5.00823e+06	5.21383e+06	1.82987e+06	protein of unknown function DUF4558 family (TvFAP12)	2	19.5	0.361111
108	108		nucleus		TVAGG3_0181400	TVAG_123230	4.59049e+06	1.85383e+06	8.40015e+06	4.94816e+06	3.28778e+06	meiosis-specific nuclear structural protein 1 family (FAP127)	0		0
116	116	other metabolic processes	cytoskeleton;other cell component	kinase activity;other molecular function	TVAGG3_0973970	TVAG_498410	4.51969e+06	1.90841e+06	7.79352e+06	4.74054e+06	2.94876e+06	nucleoside diphosphate kinase family (FAP67)	0		0
141	141				TVAGG3_1031910	TVAG_222530	2.68685e+06	508168	8.83105e+06	4.00869e+06	4.31602e+06	Structural protein [Source:UniProtKB/TrEMBL;Acc:A2F5C9] (FAP21)	0		0
152	152	other biological processes	cytoskeleton;ER/Golgi	cytoskeletal activity;other molecular function	TVAGG3_0173680	TVAG_094850	3.51296e+06	1.96113e+06	5.53316e+06	3.66909e+06	1.79113e+06	positive regulation of protein localization to cilium (DRC4)	4	40.75	0.318359
166	166		cytoskeleton		TVAGG3_0028680	TVAG_282620	5.98027e+06	889030	3.00916e+06	3.29282e+06	2.55744e+06	ciliary and flagellar microtubule protein RIB43A family (Rib43a)	0		0
179	179				TVAGG3_0335230	TVAG_208920	4.94634e+06	1.74158e+06	2.33131e+06	3.00641e+06	1.70571e+06	regulatory subunit of type II PKA R-subunit (RIIa) domain containing 1 family (TvFAP9)	1	13	0.173333
182	182	cell organization and biogenesis;other biological processes	cytoskeleton		TVAGG3_0577840	TVAG_283010	2.35931e+06	2.43438e+06	4.03268e+06	2.94212e+06	945197	cilium-dependent cell motility (DRC1)	10	27.8	0.439179
187	187				TVAGG3_0996980	TVAG_110880	2.68533e+06	939216	4.73707e+06	2.78721e+06	1.90098e+06	binding protein (FAP253)	6	19.8333	0.300505
196	196				TVAGG3_0430830	TVAG_239860	3.57477e+06	2.46506e+06	1.87547e+06	2.63844e+06	862817	coiled-coil domain-containing protein 173 family (CCDC173)	0		0
236	236		cytoskeleton		TVAGG3_0553410	TVAG_470210	1.61245e+06	932127	3.32226e+06	1.95561e+06	1.23146e+06	cilia- and flagella-associated protein 58-related family (CFAP58)	7	33.2857	0.267816
260	260	cell organization and biogenesis	cytoskeleton		TVAGG3_0593620	TVAG_423420	1.64219e+06	951963	1.94332e+06	1.51249e+06	508244	cilium assembly (CCDC96)	5	41.6	0.573003
268	268	cell organization and biogenesis;other biological processes	cytoskeleton		TVAGG3_1014390	TVAG_211310	2.12773e+06	1.19082e+06	941637	1.42006e+06	625397	coiled-coil domain-containing protein 39 family (CCDC39)	7	24.7143	0.173347
269	269	cell organization and biogenesis;other biological processes	cytoskeleton		TVAGG3_0949600	TVAG_330860	519091	45969.2	3.68503e+06	1.4167e+06	1.97863e+06	regulation of cilium movement (DRC2)	6	29.3333	0.381779
287	287	cell organization and biogenesis	other cell component		TVAGG3_1041920	TVAG_347860	1.22764e+06	996222	777839	1.00057e+06	224933	coiled-coil domain-containing protein 40 family (CCDC40)	9	32.7778	0.331834
292	292		cytoskeleton;other cell component		TVAGG3_0415130	TVAG_140020	671727	295013	1.80092e+06	922553	783661	cilium movement (FAP91)	2	29.5	0.0980066

## Sheet: Radial Spoke Proteins
	Unnamed: 0	Biological Process	Cellular Component	Molecular Function	New_ID	Old_ID	Abundances_1	Abundances_2	Abundances_3	Mean	STD	Function	ccd_num	mean_ccd_len	ccd_coverage
0	0				TVAGG3_0917400	TVAG_054030	2015328186	1360169866	1767795060	1714431037	3.30823e+08	actin	0		0
1	1	other metabolic processes		other molecular function	TVAGG3_0163930	TVAG_154680	2068156006	9.96019e+08	1326642570	1463605839	549034311	heteropolysaccharide binding	0		0
2	2	cell cycle OR cell proliferation;cell organization and biogenesis	cytoskeleton;other cell component	cytoskeletal activity;other molecular function	TVAGG3_0581020	TVAG_008680	6.66003e+08	5.35493e+08	9.39813e+08	7.1377e+08	2.06349e+08	tubulin beta 4 chain	0		0
3	3	other metabolic processes		other molecular function	TVAGG3_0969590	TVAG_222040	1116711534	4.7827e+08	3.11221e+08	6.35401e+08	4.25113e+08	heteropolysaccharide binding	0		0
4	4	other metabolic processes		other molecular function	TVAGG3_0232100	TVAG_157940	3.99367e+08	406804040	671721836	4.92631e+08	1.55142e+08	heteropolysaccharide binding	0		0
5	5	other metabolic processes	other cell component	other molecular function	TVAGG3_1041550	TVAG_348330	4.42617e+08	332255200	4.85803e+08	4.20225e+08	7.9185e+07	glycogen phosphorylase family protein	0		0
6	6	cell cycle OR cell proliferation;cell organization and biogenesis	cytoskeleton;other cell component	cytoskeletal activity;other molecular function	TVAGG3_0120690	TVAG_196270	4.43874e+08	3.35204e+08	3.62393e+08	380490226	5.65503e+07	alpha tubulin	0		0
7	7	other metabolic processes		other molecular function	TVAGG3_0794900	TVAG_444970	2.1335e+08	7.50662e+07	1.75618e+08	1.54678e+08	7.14806e+07	heteropolysaccharide binding	0		0
8	8	cell organization and biogenesis	nucleus;other cell component	nucleic acid binding activity;other molecular function	TVAGG3_0707250	TVAG_014920	8.39725e+07	5.9041e+07	2.08e+08	117004515	7.97843e+07	histone H4-2	0		0
9	9				TVAGG3_0964270	TVAG_533280	6079549	63658254	2.50061e+08	1.066e+08	1.27533e+08	TerB domain-containing protein [Source:UniProtKB/TrEMBL;Acc:A2GW34]	3	24.6667	0.596774
10	10	other metabolic processes;stress response		other molecular function	TVAGG3_0998520	TVAG_198110	2.46101e+07	1.39945e+07	2.62641e+08	1.00415e+08	1.40592e+08	pyruvate:ferredoxin oxidoreductase proprotein	0		0
11	11			other molecular function	TVAGG3_0996740	TVAG_190450	1.19735e+08	5.52907e+07	1.10605e+08	9.52101e+07	3.48713e+07	alpha-actinin	10	20.6	0.221267
12	12	cell organization and biogenesis	nucleus;other cell component	nucleic acid binding activity;other molecular function	TVAGG3_0309750	TVAG_026390	83156894	6.89772e+07	108308900	8.68143e+07	1.99193e+07	histone H2B	0		0
13	13		nucleus;other cell component	nucleic acid binding activity;other molecular function	TVAGG3_0416620	TVAG_087830	83309712	42236575	8.24386e+07	6.93283e+07	2.34662e+07	histone H3-1	0		0
14	14	other metabolic processes;stress response		other molecular function	TVAGG3_0890230	TVAG_230580	1.89039e+07	2.372e+06	133740176	5.1672e+07	7.15522e+07	pyruvate:ferredoxin oxidoreductase proprotein	0		0
15	15		other cell component		TVAGG3_0332690	TVAG_436250	5.04007e+06	8.49442e+07	9.19619e+06	3.30601e+07	4.49809e+07	cilia- and flagella-associated protein 53 family	0		0
16	16			cytoskeletal activity;other molecular function	TVAGG3_0966020	TVAG_239310	35575734	1.70269e+07	4.21295e+07	3.15774e+07	1.30202e+07	alpha actinin-3	14	18.6429	0.231178
17	17				TVAGG3_1041980	TVAG_347810	2.80544e+07	1.69892e+07	4.42385e+07	2.97607e+07	1.37045e+07	unspecified product (Tv-FAP40)	5	27	0.35809
18	18	other metabolic processes		other molecular function	TVAGG3_0812490	TVAG_036010	12434213	7.5938e+06	68110053	2.93794e+07	3.3629e+07	hydrogenosomal oxygen reductase, anaerobic nitric oxide reductase flavorubredoxin family	0		0
19	19	cell organization and biogenesis	cytoskeleton;other cell component		TVAGG3_0533800	TVAG_030160	29673400	8.83557e+06	4.47729e+07	2.77606e+07	1.80448e+07	WD repeat-containing protein family (FAP52)	0		0
20	20				TVAGG3_0290960		5.19052e+07	136020	3.07152e+07	27585447	2.60261e+07	histone H3.2	0		0
21	21				TVAGG3_0776710	TVAG_381290	3.37912e+07	17240327	2.87378e+07	2.65898e+07	8.48194e+06	response to heat	0		0
22	22	other metabolic processes		other molecular function	TVAGG3_0583500	TVAG_330630	31419166	1.89945e+07	26196388	2.55367e+07	6.23853e+06	glycogen debranching enzyme family	2	12.5	0.0170184
23	23	other biological processes	cytoskeleton;other cell component	other molecular function	TVAGG3_0075010	TVAG_134920	1.11767e+07	1.63882e+07	3.87474e+07	2.21041e+07	1.46472e+07	positive regulation of ATP-dependent microtubule motor activity, plus-end-directed	0		0
24	24	cell organization and biogenesis	cytoskeleton	cytoskeletal activity	TVAGG3_0271800	TVAG_402260	2.25575e+07	7.09076e+06	3.1219e+07	2.02891e+07	1.2223e+07	actin binding	0		0
25	25	cell cycle OR cell proliferation;cell organization and biogenesis;other biological processes	cytoskeleton	cytoskeletal activity	TVAGG3_0060990	TVAG_159140	2.59751e+07	1.05562e+07	2.15514e+07	1.93609e+07	7.9394e+06	EF-Hand domain C-terminal containing protein family (Rib 72)	0		0
26	26	other metabolic processes	other cell component	other molecular function	TVAGG3_0786640	TVAG_509780	2.76404e+07	1.26457e+07	1.59289e+07	1.87383e+07	7.88228e+06	glycogen phosphorylase family	0		0
27	27	cell organization and biogenesis;other biological processes	cytoskeleton		TVAGG3_0308030	TVAG_455950	2.09058e+07	1.09855e+07	24173184	1.86882e+07	6.86783e+06	microtubule-based process (radial spoke protein 6)	0		0
28	28	protein metabolism;other metabolic processes		nucleic acid binding activity;other molecular function	TVAGG3_1048880	TVAG_067400	8.74339e+06	7.20473e+06	37185352	1.77112e+07	1.68827e+07	elongation factor 1-alpha 1 family	0		0
29	29		other membranes		TVAGG3_0555390	TVAG_256990	2.11112e+07	9.5982e+06	2.00612e+07	1.69235e+07	6.36559e+06	RING-type domain-containing protein [Source:UniProtKB/TrEMBL;Acc:A2FZP9]	5	15.2	0.0637584
30	30	other metabolic processes	mitochondrion;other cell component	other molecular function	TVAGG3_0771050	TVAG_183500	1.11763e+07	2.0574e+06	2.89917e+07	1.40751e+07	1.36991e+07	succinyl-CoA synthetase beta-subunit	0		0
31	31				TVAGG3_0577490	TVAG_283250	1.69348e+07	7.45526e+06	1.67744e+07	1.37215e+07	5.42728e+06	ciliary and flagellar microtubule protein RIB43A family	0		0
32	32	other biological processes		other molecular function	TVAGG3_0579760	TVAG_342930	1.16778e+07	4.73795e+06	2.38741e+07	1.34299e+07	9.68763e+06	negative regulation of cell death (PACRGB)	1	13	0.0539419
33	33	other biological processes	cytosol	other molecular function	TVAGG3_0614180	TVAG_180420	1.04883e+07	4.04463e+06	2.46104e+07	1.30478e+07	1.05191e+07	protein folding (RSP16)	0		0
34	34	other metabolic processes	cytosol	kinase activity;other molecular function	TVAGG3_1013180	TVAG_462920	12419758	7.1702e+06	1.73622e+07	1.23174e+07	5.09676e+06	6-phosphofructokinase protein	0		0
35	35	other metabolic processes	cytoskeleton	kinase activity;other molecular function	TVAGG3_0543190	TVAG_136660	9.70185e+06	8.59872e+06	1.80838e+07	1.21281e+07	5.1872e+06	nucleoside diphosphate kinase family	0		0
36	36				TVAGG3_0662930	TVAG_165330	7.71353e+06	5.64709e+06	2.20287e+07	1.17965e+07	8.92146e+06	CFAP91 domain-containing protein [Source:UniProtKB/TrEMBL;Acc:A2DUL4] (Tv-FAP35)	5	29.2	0.477124
37	37	other metabolic processes		other molecular function	TVAGG3_0221760	TVAG_226870	1.68508e+07	1.06064e+07	6.90152e+06	1.14529e+07	5.02836e+06	heteropolysaccharide binding	0		0
38	38			other molecular function	TVAGG3_0219210	TVAG_491110	1.34366e+07	7.19349e+06	1.30857e+07	1.12386e+07	3.50756e+06	zinc ion binding	2	31	0.0928144
39	39	other metabolic processes	cytosol	kinase activity;other molecular function	TVAGG3_0619820	TVAG_293770	12157914	4.19514e+06	1.66512e+07	1.10014e+07	6.30804e+06	6-phosphofructokinase protein	0		0
40	40				TVAGG3_0969180	TVAG_386160	8.67844e+06	5.18337e+06	1.86152e+07	1.08257e+07	6.96861e+06	Cilia- and flagella-associated protein 157 [Source:UniProtKB/TrEMBL;Acc:A2FSD3]	6	35.6667	0.576819
41	41		cytoskeleton	cytoskeletal activity;other molecular function	TVAGG3_1024470	TVAG_306320	12448246	6.28766e+06	1.36404e+07	1.07921e+07	3.94623e+06	calcium ion binding	0		0
42	42				TVAGG3_0839070	TVAG_392760	1.92878e+07	1.06098e+06	11940932	1.07633e+07	9.17033e+06	Sigma70_r1_2 domain-containing protein [Source:UniProtKB/TrEMBL;Acc:A2DWX7]	0		0
43	43			other molecular function	TVAGG3_0304370	TVAG_424300	1.40771e+07	1.67465e+06	1.47735e+07	1.01751e+07	7.36983e+06	positive regulation of myosin-light-chain-phosphatase protein	0		0
44	44				TVAGG3_0567620		21222119	2600953	6.55847e+06	1.01272e+07	9.81013e+06	vacuolar proton-transporting V-type ATPase complex assembly	2	14.5	0.0622318
45	45	cell organization and biogenesis;other biological processes	cytoskeleton		TVAGG3_1013480	TVAG_463090	9.49332e+06	2.86162e+06	1.77574e+07	1.00374e+07	7.46279e+06	mitochondrial ribosomal protein S18 family (radial spoke protein 9)	0		0
46	46				TVAGG3_0431750	TVAG_449780	2.60908e+07	1.07047e+06	2.82658e+06	9.99596e+06	1.39662e+07	ankyrin repeat domain-containing protein 49 family	6	21.5	0.225524
47	47	protein metabolism;other metabolic processes	cytosol;translational apparatus	nucleic acid binding activity;other molecular function	TVAGG3_0167430	TVAG_271230	1.09895e+07	4.09081e+06	14659137	9.91315e+06	5.36575e+06	rRNA binding	1	15	0.0882353
48	48				TVAGG3_0608510	TVAG_113570	10200850	6.75416e+06	1.27314e+07	9.89545e+06	3.00027e+06	Cilia- and flagella-associated protein 157 [Source:UniProtKB/TrEMBL;Acc:A2DNL0]	5	34.4	0.459893
49	49	cell organization and biogenesis	other cell component	nucleic acid binding activity	TVAGG3_0517770	TVAG_377870	1.4194e+07	3.74428e+06	1.16024e+07	9.84689e+06	5.44155e+06	winged helix DNA-binding domain family	0		0
50	50	cell organization and biogenesis;other biological processes	cytoskeleton		TVAGG3_0924290	TVAG_109520	2.69118e+06	733649	2.56691e+07	9.69798e+06	1.3866e+07	regulation of cilium movement involved in cell motility (FAP20)	0		0
51	51		other cell component	other molecular function	TVAGG3_0707200	TVAG_470730	5.24696e+06	2127418	2.12789e+07	9.55108e+06	1.02756e+07	enkurin family	0		0
52	52				TVAGG3_0865420	TVAG_149090	9.78681e+06	6.30329e+06	1.24587e+07	9.51626e+06	3.0866e+06	actin	0		0
53	53				TVAGG3_0541930		6.4339e+06	5.77667e+06	1.62248e+07	9.47845e+06	5.85172e+06	unspecified product	4	15.5	0.0551601
54	54	protein metabolism;other metabolic processes	cytosol;translational apparatus	nucleic acid binding activity;other molecular function	TVAGG3_0266860	TVAG_476810	1.3272e+07	1.1774e+06	1.39626e+07	9.47068e+06	7.19049e+06	structural constituent of ribosome	0		0
55	55		cytoskeleton		TVAGG3_1022280	TVAG_352320	5.33179e+06	2.5453e+06	20396679	9.42459e+06	9.60371e+06	ciliary and flagellar microtubule protein RIB43A family	0		0
56	56	protein metabolism;other metabolic processes	cytosol;translational apparatus	other molecular function	TVAGG3_0913750	TVAG_113950	1.56852e+07	4.7919e+06	7.1509e+06	9.20933e+06	5.73095e+06	Chain L Uncharacterized rRNA-Binding Protein	0		0
57	57				TVAGG3_0602650	TVAG_178610	1.14483e+07	5099524	10833529	9.12711e+06	3.50151e+06	sperm-tail PG-rich repeat-containing protein	0		0
58	58	cell organization and biogenesis	nucleus;other cell component	nucleic acid binding activity;other molecular function	TVAGG3_0408090	TVAG_100580	1.06072e+07	6.56514e+06	8683637	8.61867e+06	2.02182e+06	histone H4-2	0		0
59	59	protein metabolism;other metabolic processes;other biological processes	cytosol;translational apparatus	nucleic acid binding activity;other molecular function	TVAGG3_0949330	TVAG_344720	9.958e+06	3.94717e+06	1.14132e+07	8.43946e+06	3.95789e+06	universal ribosomal protein uL13 family	0		0
60	60	cell organization and biogenesis;other biological processes	cytoskeleton;other cell component	cytoskeletal activity	TVAGG3_0381560	TVAG_094060	5.39767e+06	1.72734e+07	2.29358e+06	8.32156e+06	7.90637e+06	barbed-end actin filament capping	0		0
61	61	other biological processes	cytoskeleton;other cell component	other molecular function	TVAGG3_0050090	TVAG_212110	1.04441e+07	1.46597e+06	1.2763e+07	8.22435e+06	5.96667e+06	intracellular transport of viral protein in host cell	0		0
62	62	cell organization and biogenesis	cytoskeleton		TVAGG3_1047600	TVAG_194820	3.75306e+06	2.31297e+06	1.80958e+07	8.05395e+06	8.72626e+06	cilia- and flagella-associated protein 161 family	0		0
63	63				TVAGG3_0526730	TVAG_398810	8.26191e+06	5.30889e+06	10557869	8.04289e+06	2.63134e+06	protein ubiquitination	2	12.5	0.0292056
64	64				TVAGG3_0560280	TVAG_247390	5.40582e+06	2.14608e+06	1.59486e+07	7.8335e+06	7.2144e+06	heme binding	0		0
65	65	protein metabolism;other metabolic processes	cytosol;translational apparatus	nucleic acid binding activity;other molecular function	TVAGG3_0390730	TVAG_098450	1.19442e+07	6.39848e+06	4.45583e+06	7.59952e+06	3.886e+06	Chain E 40s Ribosomal Protein S4	0		0
66	66				TVAGG3_0959800	TVAG_499740	9.28246e+06	6.65533e+06	6.79338e+06	7.57706e+06	1.47853e+06	DUF2497 domain-containing protein [Source:UniProtKB/TrEMBL;Acc:A2EIQ9]	0		0
67	67	protein metabolism;other metabolic processes	nucleus		TVAGG3_0550890	TVAG_044910	8.60534e+06	3.99883e+06	9.95817e+06	7.52078e+06	3.1242e+06	DPY30-related family (radial spoke protein 2)	0		0
68	68		other membranes		TVAGG3_0163330	TVAG_149320	9.32287e+06	5.91688e+06	6.50083e+06	7.24686e+06	1.82143e+06	unspecified product	0		0
69	69		cytoskeleton		TVAGG3_0046090	TVAG_314720	1.32821e+07	2.40713e+06	5.36292e+06	7.01737e+06	5.62307e+06	cilia- and flagella-associated protein 45 family (FAP45)	0		0
70	70		other cell component	other molecular function	TVAGG3_0282570	TVAG_061940	8.12324e+06	2.78369e+06	1.01403e+07	7.01573e+06	3.80128e+06	enkurin family (Enkurin)	1	14	0.0580913
71	71	cell cycle OR cell proliferation;cell organization and biogenesis	cytoskeleton;other cell component		TVAGG3_0820150	TVAG_587440	7.69772e+06	3.25202e+06	9.83644e+06	6.92872e+06	3.35889e+06	spindle assembly abnormal protein 6-like protein family	9	28.2222	0.488462
72	72				TVAGG3_0155960	TVAG_492970	9115872	5.79806e+06	5.73735e+06	6.88376e+06	1.93331e+06	RIIa domain-containing protein [Source:UniProtKB/TrEMBL;Acc:A2FUU0]	0		0
73	73				TVAGG3_0463920	TVAG_374200	8.8191e+06	4.78555e+06	6.72645e+06	6.77703e+06	2.01725e+06	WWE domain-containing protein [Source:UniProtKB/TrEMBL;Acc:A2EBV1]	0		0
74	74	other metabolic processes	cytoskeleton;other cell component	kinase activity;other molecular function	TVAGG3_0062080	TVAG_487510	8.54337e+06	3.72916e+06	8.05014e+06	6.77422e+06	2.64861e+06	nucleoside diphosphate kinase family (NDK6) radial spoke	0		0
75	75				TVAGG3_0379080	TVAG_293510	1.02917e+07	6.16156e+06	3.63228e+06	6695194	3.36165e+06	protein ubiquitination	2	11.5	0.0249187
76	76				TVAGG3_0604130	TVAG_461810	8.79518e+06	5.065e+06	6146940	6.66904e+06	1.91912e+06	biological adhesion protein	10	38.7	0.448436
77	77	cell cycle OR cell proliferation;cell organization and biogenesis;other biological processes	cytoskeleton	cytoskeletal activity	TVAGG3_0544180	TVAG_135950	5.69779e+06	3.95058e+06	1.01769e+07	6.60841e+06	3.21147e+06	EF-Hand domain C-terminal containing protein family	2	20	0.0687285
78	78	other biological processes		other molecular function	TVAGG3_0517700	TVAG_377800	9395788	5.60375e+06	4.23543e+06	6.41166e+06	2.67336e+06	negative regulation of cell death (PACRGA)	2	13	0.110169
79	79	protein metabolism;other metabolic processes	cytosol;translational apparatus	nucleic acid binding activity;other molecular function	TVAGG3_0393240	TVAG_006170	6.71131e+06	4.04641e+06	8.40087e+06	6.3862e+06	2.19536e+06	structural constituent of ribosome	2	18.5	0.207865
80	80				TVAGG3_0805960	TVAG_527160	1.13225e+07	1.75302e+06	5.45441e+06	6.17665e+06	4.82546e+06	EF-Hand calcium-binding domain-containing protein 6-related family (FAP115)	0		0
81	81				TVAGG3_0710560	TVAG_152530	7.66868e+06	949603	9.53341e+06	6.05056e+06	4.51488e+06	unspecified product	0		0
82	82				TVAGG3_0922190	TVAG_567390	7.60094e+06	6318374	4117315	6.01221e+06	1.76188e+06	unspecified product	1	15	0.0583658
83	83				TVAGG3_1040590	TVAG_438860	7579320	5295031	5.02335e+06	5.9659e+06	1.40385e+06	LisH domain-containing protein [Source:UniProtKB/TrEMBL;Acc:A2FZ86]	2	12.5	0.183824
84	84				TVAGG3_0893660	TVAG_145050	6.40083e+06	600217	10576068	5.85904e+06	5.00995e+06	unspecified product	7	31	0.663609
85	85				TVAGG3_0596110	TVAG_262380	4.08978e+06	7.93563e+06	5.52092e+06	5.84878e+06	1.94378e+06	3',5'-cyclic-nucleotide phosphodiesterase protein	7	21.8571	0.317427
86	86	protein metabolism;other metabolic processes	cytosol;translational apparatus	other molecular function	TVAGG3_0714970	TVAG_347250	2.35417e+06	3.66602e+06	1.11495e+07	5.72323e+06	4.74484e+06	structural constituent of ribosome	0		0
87	87				TVAGG3_0672210	TVAG_438350	5.03452e+06	6215940	5.71226e+06	5.65424e+06	592842	Histone H1 [Source:UniProtKB/TrEMBL;Acc:A2EYN1]	0		0
88	88				TVAGG3_0543850	TVAG_136170	7.48348e+06	3.82033e+06	5.64361e+06	5.64914e+06	1.83158e+06	biological adhesion protein	12	43.5	0.576159
89	89	other biological processes	cytoskeleton		TVAGG3_0267770	TVAG_293030	6.77768e+06	2.91546e+06	7.16104e+06	5.61806e+06	2.34836e+06	dynein regulatory complex subunit 7 family	2	29	0.0650954
90	90				TVAGG3_0020920	TVAG_323650	6.8491e+06	3.27745e+06	6.62179e+06	5.58278e+06	1.99971e+06	cilia- and flagella-associated protein 77 family	0		0
91	91	cell organization and biogenesis	cytoskeleton;other cell component	cytoskeletal activity	TVAGG3_0334550	TVAG_087140	5.72053e+06	4.73708e+06	6.21436e+06	5.55732e+06	752039	Arp2/3 complex-mediated actin nucleation	0		0
92	92		cytoskeleton		TVAGG3_0336060	TVAG_046480	6.93355e+06	2.81517e+06	6.91178e+06	5.5535e+06	2.37149e+06	cilia- and flagella-associated protein 45 family	0		0
93	93	protein metabolism;other metabolic processes	nucleus		TVAGG3_0494490	TVAG_261070	6.48731e+06	4.14168e+06	5979909	5.5363e+06	1.23413e+06	Dpy-30 motif-containing protein	0		0
94	94	cell organization and biogenesis	cytoskeleton	cytoskeletal activity	TVAGG3_0553380	TVAG_470230	8.81294e+06	3.95645e+06	3.68963e+06	5.48634e+06	2.88401e+06	barbed-end actin filament capping	0		0
95	95	other metabolic processes	other cell component	other molecular function	TVAGG3_0379800	TVAG_276310	8.87668e+06	6.00312e+06	1.02405e+06	5.30128e+06	3.97308e+06	GlgB family	1	14	0.0208644
96	96				TVAGG3_0421180	TVAG_122010	5.85963e+06	2.52736e+06	7.49585e+06	5.29428e+06	2.53203e+06	Coiled-coil domain-containing protein 22 homolog [Source:UniProtKB/TrEMBL;Acc:A2E9B2]	5	25.2	0.235514
97	97				TVAGG3_0712550	TVAG_129630	6.67559e+06	2.47685e+06	6.71477e+06	5.28907e+06	2.43553e+06	Potassium Channel Kv1.1, Chain A domain-containing protein	6	22.5	0.292842
98	98	cell organization and biogenesis;other biological processes	cytoskeleton		TVAGG3_0529440	TVAG_182860	2.74893e+06	4.53781e+06	8.5705e+06	5285746	2.98198e+06	microtubule-based process	3	16	0.0985626	https://trichdb.org/trichdb/app/record/gene/TVAG_182860#AlphaFoldLinkouts
99	99	cell cycle OR cell proliferation;cell organization and biogenesis	cytoskeleton	other molecular function	TVAGG3_0323860	TVAG_391120	1.63906e+06	4.96446e+06	9.23277e+06	5.27877e+06	3.8066e+06	calcium ion binding	0		0
100	100				TVAGG3_0075430	TVAG_395370	7137822	3.49545e+06	5.00823e+06	5.21383e+06	1.82987e+06	protein of unknown function DUF4558 family (TvFAP12)	2	19.5	0.361111
101	101	protein metabolism;other metabolic processes	cytosol;translational apparatus	nucleic acid binding activity;other molecular function	TVAGG3_1046800	TVAG_071700	5.87895e+06	2.70834e+06	7.04203e+06	5.20978e+06	2.243e+06	60S ribosomal protein L3-related family	0		0
102	102				TVAGG3_0060700	TVAG_092780	3.89249e+06	3.33499e+06	7.98973e+06	5.07241e+06	2.54181e+06	Chromosome segregation protein SMC [Source:UniProtKB/TrEMBL;Acc:A2FTT5]	4	64.75	0.683377
103	103				TVAGG3_0503730	TVAG_465850	6.97399e+06	4.84142e+06	3.38295e+06	5.06612e+06	1.80604e+06	centrosomal protein 2 family	13	30.3846	0.451945
104	104		cytoskeleton	cytoskeletal activity;other molecular function	TVAGG3_0960640	TVAG_038590	2.92261e+06	2.83698e+06	9382218	5.04727e+06	3.75442e+06	calcium ion binding	0		0
105	105				TVAGG3_0194680	TVAG_434970	7.97809e+06	3.66974e+06	3.41849e+06	5.02211e+06	2.56303e+06	ATP binding	0		0
106	106	cell organization and biogenesis;other biological processes	cytoskeleton		TVAGG3_0864330	TVAG_275980	5.55044e+06	2.59344e+06	6.88201e+06	5.00863e+06	2.19502e+06	Cilia- and flagella-associated protein 206 [Source:UniProtKB/TrEMBL;Acc:A2EYH1]	5	25.4	0.210963
107	107				TVAGG3_0476440	TVAG_003850	6.87342e+06	3.86062e+06	4.20348e+06	4.97917e+06	1.6494e+06	Site-specific recombinase [Source:UniProtKB/TrEMBL;Acc:A2E599]	2	23	0.40708
108	108		nucleus		TVAGG3_0181400	TVAG_123230	4.59049e+06	1.85383e+06	8.40015e+06	4.94816e+06	3.28778e+06	meiosis-specific nuclear structural protein 1 family (FAP127)	0		0
109	109				TVAGG3_0588800	TVAG_482330	5.48656e+06	3.15073e+06	6.15065e+06	4.92932e+06	1.57568e+06	Non-specific serine/threonine protein kinase [Source:UniProtKB/TrEMBL;Acc:A2EBP2]	5	39	0.541667
110	110	protein metabolism;other metabolic processes	cytosol;translational apparatus	nucleic acid binding activity;other molecular function	TVAGG3_1003390	TVAG_005910	2.06104e+06	1.32405e+06	1.13202e+07	4.90175e+06	5.5707e+06	ribosomal protein L8	0		0
111	111				TVAGG3_0356020	TVAG_284300	6.12302e+06	3.27111e+06	5.23652e+06	4.87688e+06	1.45957e+06	protein phosphatase 1 regulatory subunit 32 family	0		0
112	112	other biological processes	cytoskeleton;other cell component	cytoskeletal activity;other molecular function	TVAGG3_0002910	TVAG_236550	6.27788e+06	2.7239e+06	5.56884e+06	4.85687e+06	1.88092e+06	dynein light chain binding	12	25.75	0.0667242
113	113				TVAGG3_0427800	TVAG_354020	1.19246e+07	1.025e+06	1.4309e+06	4.7935e+06	6.17904e+06	actin 3 family	0		0
114	114	RNA metabolism OR transcription;other metabolic processes	cytosol;translational apparatus	nucleic acid binding activity;other molecular function	TVAGG3_0499310	TVAG_054130	4.18855e+06	2032062	8.13424e+06	4.78495e+06	3.0945e+06	maturation of LSU-rRNA from tricistronic rRNA transcript (SSU-rRNA, 5.8S rRNA, LSU-rRNA)	1	23	0.0962343
115	115	cell organization and biogenesis	cytoskeleton	cytoskeletal activity	TVAGG3_0166050	TVAG_212270	9.69795e+06	1.23632e+06	3.41389e+06	4.78272e+06	4.39376e+06	barbed-end actin filament capping	0		0
116	116	other metabolic processes	cytoskeleton;other cell component	kinase activity;other molecular function	TVAGG3_0973970	TVAG_498410	4.51969e+06	1.90841e+06	7.79352e+06	4.74054e+06	2.94876e+06	nucleoside diphosphate kinase family (FAP67)	0		0
117	117				TVAGG3_0381550	TVAG_094070	5.83273e+06	3.04878e+06	5070005	4.6505e+06	1.4386e+06	centrosomal protein family	12	39	0.557143
118	118	cell organization and biogenesis	cytoskeleton		TVAGG3_0326130	TVAG_371880	6.56958e+06	3.57071e+06	3.79245e+06	4.64425e+06	1.67107e+06	actin 3 family	0		0
119	119	protein metabolism;other metabolic processes	cytosol;translational apparatus	other molecular function	TVAGG3_0992030	TVAG_141940	1.53098e+06	5.74121e+06	6.52911e+06	4.60043e+06	2.68726e+06	structural constituent of ribosome	0		0
120	120				TVAGG3_0325490		3.84298e+06	1.95762e+06	7.94548e+06	4.58203e+06	3.06157e+06	unspecified product	5	16.6	0.338776
121	121				TVAGG3_0312950	TVAG_384880	5.0467e+06	1.88578e+06	6.64011e+06	4524198	2.41985e+06	RING-type domain-containing protein [Source:UniProtKB/TrEMBL;Acc:A2G3J1]	6	22.5	0.273279
122	122				TVAGG3_0305310	TVAG_443950	5.33092e+06	3112213	4.88405e+06	4.44239e+06	1.17344e+06	ankyrin repeat domain-containing protein 49 family	4	25	0.207039
123	123	cell cycle OR cell proliferation;cell organization and biogenesis;other biological processes	cytoskeleton	cytoskeletal activity	TVAGG3_1041490	TVAG_348380	4.26987e+06	4.2208e+06	4.83302e+06	4.44123e+06	340187	EF-Hand domain C-terminal containing protein family	1	15	0.025641
124	124	other metabolic processes	mitochondrion;other cell component	other molecular function	TVAGG3_0662310	TVAG_318670	4.43223e+06	5.93946e+06	2804899	4.3922e+06	1.56767e+06	adhesin protein AP33-1 / succinate-CoA ligase (GDP-forming)	0		0
125	125				TVAGG3_1002750	TVAG_177520	1.70494e+06	1.44231e+06	9980449	4.3759e+06	4.85546e+06	CARD domain-containing protein [Source:UniProtKB/TrEMBL;Acc:A2FMP4]	0		0
126	126	cell cycle OR cell proliferation;cell organization and biogenesis;DNA metabolism;other metabolic processes	nucleus	nucleic acid binding activity;other molecular function	TVAGG3_0240260	TVAG_038880	4.9919e+06	2.50743e+06	5.57251e+06	4.35728e+06	1.62811e+06	DNA topoisomerase II	1	27	0.0185185
127	127	cell cycle OR cell proliferation;cell organization and biogenesis;other biological processes	cytoskeleton	cytoskeletal activity	TVAGG3_0388090	TVAG_186430	3.80557e+06	1.62519e+06	7.49746e+06	4.30941e+06	2.96838e+06	EF-Hand domain C-terminal containing protein family	0		0
128	128		cytoskeleton	other molecular function	TVAGG3_0555400	TVAG_257000	4.33557e+06	4724718	3.73011e+06	4.26346e+06	501211	calcium-binding protein family	0		0
129	129				TVAGG3_0314570	TVAG_210610	4.10577e+06	2.7431e+06	5.8812e+06	4.24336e+06	1.57357e+06	sperm-tail PG-rich repeat-containing protein	0		0
130	130	transport	other membranes;other cytoplasmic organelle	transporter activity	TVAGG3_1013220	TVAG_462950	5.81019e+06	3.76254e+06	3143351	4.2387e+06	1.39573e+06	ATP hydrolysis coupled proton transport	2	16	0.184971
131	131	protein metabolism;other metabolic processes	cytosol;translational apparatus	nucleic acid binding activity;other molecular function	TVAGG3_0775620	TVAG_142440	3.54284e+06	1.85805e+06	7.12808e+06	4.17633e+06	2.69152e+06	Chain c Uncharacterized Ribosomal Protein	0		0
132	132				TVAGG3_1001190	TVAG_447360	1.96729e+06	2.96396e+06	7.59559e+06	4.17561e+06	3.00342e+06	TMF_TATA_bd domain-containing protein [Source:UniProtKB/TrEMBL;Acc:A2DS07]	8	29.375	0.633423
133	133			other molecular function	TVAGG3_0999730	TVAG_199210	7.95028e+06	975507	3.60103e+06	4.17561e+06	3.52271e+06	zinc ion binding	3	30	0.123626
134	134				TVAGG3_0164770	TVAG_234110	5.17008e+06	2.33688e+06	5.00164e+06	4.16953e+06	1.58936e+06	RAB6-interacting golgin [Source:UniProtKB/TrEMBL;Acc:A2FXN9]	5	32.2	0.511111
135	135		nucleus;other cell component	nucleic acid binding activity	TVAGG3_0032530	TVAG_043470	2.23177e+06	1.15831e+06	8.85018e+06	4.08009e+06	4.16575e+06	poly(U) RNA binding	0		0
136	136				TVAGG3_0538380	TVAG_426630	5.16793e+06	2.27482e+06	4.78875e+06	4.07717e+06	1.57235e+06	LisH domain-containing protein [Source:UniProtKB/TrEMBL;Acc:A2DYS9]	0		0
137	137			other molecular function	TVAGG3_1004100	TVAG_305610	3.70488e+06	3.11652e+06	5366697	4.0627e+06	1.16698e+06	zinc ion binding	2	31.5	0.0936107
138	138			other molecular function	TVAGG3_0507910	TVAG_116950	5261838	1.97218e+06	4.90913e+06	4.04772e+06	1.8061e+06	zinc ion binding	3	26.6667	0.11713
139	139	other biological processes	cytosol;nucleus	other molecular function	TVAGG3_0970180	TVAG_221570	3330183	3.81302e+06	4917289	4.02016e+06	813577	HSC70CB, isoform G-related family	0		0
140	140	RNA metabolism OR transcription;other metabolic processes	cytosol;translational apparatus	nucleic acid binding activity	TVAGG3_0999790	TVAG_199270	6.66936e+06	1.72979e+06	3.62871e+06	4.00928e+06	2.49168e+06	maturation of LSU-rRNA	0		0
141	141				TVAGG3_1031910	TVAG_222530	2.68685e+06	508168	8.83105e+06	4.00869e+06	4.31602e+06	Structural protein [Source:UniProtKB/TrEMBL;Acc:A2F5C9] (FAP21)	0		0
142	142		cytoskeleton;other cell component		TVAGG3_1027290	TVAG_358840	2.27177e+06	2.30893e+06	7.37744e+06	3.98605e+06	2.93709e+06	radial spoke protein 3 family	0		0
143	143	protein metabolism;other metabolic processes	cytosol;translational apparatus	enzyme regulator activity;other molecular function	TVAGG3_0499300	TVAG_067970	4.63067e+06	1.46488e+06	5.79098e+06	3.96218e+06	2.23918e+06	translational elongation	0		0
144	144				TVAGG3_0265590	TVAG_475640	5.10645e+06	2.29022e+06	4.46203e+06	3.9529e+06	1.47553e+06	protein ubiquitination	1	11	0.0140485
145	145		cytoskeleton	other molecular function	TVAGG3_0283650	TVAG_248630	5.01403e+06	2.42982e+06	4.35746e+06	3.93377e+06	1.34319e+06	cilia- and flagella-associated protein 251 family	0		0
146	146				TVAGG3_0144520	TVAG_111550	3.41034e+06	1.95985e+06	6.42072e+06	3.9303e+06	2.27544e+06	RHS repeat protein [Source:UniProtKB/TrEMBL;Acc:A2F014]	0		0
147	147			other molecular function	TVAGG3_0470960	TVAG_228780	2.96131e+06	1.07816e+06	7.28339e+06	3.77428e+06	3.18149e+06	alcohol dehydrogenase 1	0		0
148	148		other cell component	other molecular function	TVAGG3_0865890	TVAG_451210	4069678	2750396	4441094	3.75372e+06	888530	enkurin family	0		0
149	149		cytosol	other molecular function	TVAGG3_1041530	TVAG_348350	3.02632e+06	2.3653e+06	5.84902e+06	3.74688e+06	1.85027e+06	NAD(P)H dehydrogenase (quinone) protein	0		0
150	150	cell organization and biogenesis	cytoskeleton;other cell component		TVAGG3_1003920	TVAG_305440	2.73869e+06	3.59917e+06	4.78529e+06	3.70772e+06	1.02761e+06	sperm axoneme assembly	6	45	0.71618
151	151		cytoskeleton	cytoskeletal activity;other molecular function	TVAGG3_0993100	TVAG_120190	5.76978e+06	1.68837e+06	3.57907e+06	3.67907e+06	2.04255e+06	calcium ion binding	0		0
152	152	other biological processes	cytoskeleton;ER/Golgi	cytoskeletal activity;other molecular function	TVAGG3_0173680	TVAG_094850	3.51296e+06	1.96113e+06	5.53316e+06	3.66909e+06	1.79113e+06	positive regulation of protein localization to cilium (DRC4)	4	40.75	0.318359
153	153	other metabolic processes		other molecular function	TVAGG3_0830570	TVAG_164890	5.82623e+06	2.97183e+06	2.12883e+06	3.6423e+06	1.93774e+06	acetyl-CoA hydrolase family	0		0
154	154				TVAGG3_0507780	TVAG_117060	2.66478e+06	3.21043e+06	5.02032e+06	3.63184e+06	1.23302e+06	biological adhesion protein	10	29.8	0.339408
155	155				TVAGG3_0187820	TVAG_337240	8.19284e+06	159815	2.37688e+06	3.57651e+06	4.1487e+06	actin	0		0
156	156				TVAGG3_0545240	TVAG_066400	1.96244e+06	1.76258e+06	6.94232e+06	3.55578e+06	2.93453e+06	protein ubiquitination	2	12	0.0260586
157	157				TVAGG3_0214430	TVAG_108410	3.93566e+06	2346143	4.35359e+06	3.54513e+06	1.05917e+06	MORN repeat-containing protein family (radial spoke protein 1)	0		0
158	158				TVAGG3_0701500	TVAG_043100	4.17242e+06	1618063	4.72508e+06	3.50519e+06	1.6575e+06	Pre-mRNA-processing protein 45 [Source:UniProtKB/TrEMBL;Acc:A2F6S4]	1	13	0.0797546
159	159	cell cycle OR cell proliferation	cytoskeleton;other cell component		TVAGG3_0136400	TVAG_217270	2.78341e+06	2.2709e+06	5.27447e+06	3.44293e+06	1.60673e+06	centrosomal protein poc5 family	5	25.6	0.477612
160	160				TVAGG3_0811210		6.62764e+06	2.11331e+06	1.31894e+06	3.3533e+06	2.86335e+06	Arp2/3 complex-mediated actin nucleation	0		0
161	161				TVAGG3_0179010	TVAG_012080	5.60082e+06	3.31545e+06	1.14251e+06	3.35293e+06	2.22939e+06	biological adhesion protein	14	37.0714	0.500482
162	162				TVAGG3_0814890	TVAG_325000	5.27172e+06	3.50255e+06	1.24219e+06	3.33882e+06	2.01975e+06	biological adhesion protein	11	33.8182	0.367953
163	163				TVAGG3_0174770	TVAG_166640	4.44793e+06	1.34968e+06	4.20556e+06	3.33439e+06	1.72308e+06	Conjugal transfer protein TraA [Source:UniProtKB/TrEMBL;Acc:A2DE71]	0		0
164	164				TVAGG3_0283950	TVAG_248380	3.3799e+06	1.63772e+06	4.8962e+06	3.30461e+06	1.63054e+06	ankyrin repeat domain-containing protein 49 family	5	21.2	0.228942
165	165	protein metabolism;other metabolic processes	cytosol;translational apparatus	nucleic acid binding activity;other molecular function	TVAGG3_0089100	TVAG_054500	1.83586e+06	1.62495e+06	6.44089e+06	3.30057e+06	2.72164e+06	rRNA binding	0		0
166	166		cytoskeleton		TVAGG3_0028680	TVAG_282620	5.98027e+06	889030	3.00916e+06	3.29282e+06	2.55744e+06	ciliary and flagellar microtubule protein RIB43A family (Rib43a)	0		0
168	168				TVAGG3_0274610	TVAG_358370	3.69156e+06	1768453	4.35192e+06	3270644	1.34218e+06	trichohyalin-plectin-homology domain family	0		0
169	169				TVAGG3_0415250	TVAG_140120	3720837	1.89478e+06	4.06423e+06	3.22662e+06	1.16611e+06	growth plate cartilage chondrocyte development protein family	1	36	0.0904523
170	170		cytoskeleton	cytoskeletal activity;other molecular function	TVAGG3_0251180	TVAG_009160	2.72963e+06	2.49607e+06	4.36544e+06	3.19705e+06	1.01858e+06	calcium ion binding	0		0
171	171	cell organization and biogenesis;other biological processes			TVAGG3_0593410	TVAG_423210	3.34113e+06	1.23193e+06	5.00615e+06	3.19307e+06	1.89146e+06	cilia- and flagella-associated protein 44 family	9	36.6667	0.206897
172	172	other metabolic processes	mitochondrion;other cell component	kinase activity	TVAGG3_0413570	TVAG_206790	2.24594e+06	1.68823e+06	5.439e+06	3.12439e+06	2.02382e+06	nucleotide kinase family	0		0
173	173	transport;other biological processes	other membranes;other cytoplasmic organelle	transporter activity	TVAGG3_0982520	TVAG_006020	2.32473e+06	790321	6.25064e+06	3.1219e+06	2.8161e+06	proton-exporting ATPase activity, phosphorylative mechanism	4	17.25	0.198847
174	174				TVAGG3_0996260	TVAG_190040	3.51643e+06	3.77101e+06	1.97738e+06	3.08827e+06	970449	phosphoribulokinase uridine kinase family	7	12	0.264984
175	175	other biological processes	cytoskeleton;ER/Golgi	cytoskeletal activity;other molecular function	TVAGG3_0969900	TVAG_221750	3.27927e+06	1.38683e+06	4.55825e+06	3.07478e+06	1.59557e+06	positive regulation of protein localization to cilium	7	33.1429	0.496788
176	176		cytoskeleton;other cell component		TVAGG3_0293870	TVAG_084460	3.55006e+06	2478016	3.11413e+06	3.0474e+06	539129	radial spoke protein 3 family	0		0
177	177				TVAGG3_1033150	TVAG_065170	4.5448e+06	515956	4.04805e+06	3.03627e+06	2.19674e+06	unspecified product	5	50	0.698324
178	178	protein metabolism;other metabolic processes	cytosol;nucleus	other molecular function	TVAGG3_0570450	TVAG_181540	4.40025e+06	1265457	3.37292e+06	3.01287e+06	1.59811e+06	ubiquitinyl hydrolase protein	0		0
179	179				TVAGG3_0335230	TVAG_208920	4.94634e+06	1.74158e+06	2.33131e+06	3.00641e+06	1.70571e+06	regulatory subunit of type II PKA R-subunit (RIIa) domain containing 1 family (TvFAP9)	1	13	0.173333
180	180	signal transduction		enzyme regulator activity;other molecular function	TVAGG3_0961270	TVAG_038070	2.83899e+06	352671	5.70508e+06	2.96558e+06	2.67845e+06	calcium binding protein family	0		0
181	181	other biological processes	cytoskeleton	cytoskeletal activity;other molecular function	TVAGG3_0952560	TVAG_440130	3.44794e+06	1.00556e+06	4377545	2.94368e+06	1.74163e+06	dynein light chain binding	8	38	0.0674656
182	182	cell organization and biogenesis;other biological processes	cytoskeleton		TVAGG3_0577840	TVAG_283010	2.35931e+06	2.43438e+06	4.03268e+06	2.94212e+06	945197	cilium-dependent cell motility (DRC1)	10	27.8	0.439179
183	183			enzyme regulator activity;other molecular function	TVAGG3_0406720	TVAG_128010	2.68121e+06	1061968	4.78328e+06	2.84215e+06	1.86587e+06	calcium-binding protein family	0		0
184	184	protein metabolism;other metabolic processes	cytosol;translational apparatus	nucleic acid binding activity;other molecular function	TVAGG3_0908290	TVAG_015780	5.37756e+06	994225	2.14472e+06	2.83883e+06	2.27261e+06	ribosomal large subunit assembly	0		0
185	185		other membranes		TVAGG3_0668720	TVAG_357130	2109798	2.65965e+06	3.71594e+06	2.82846e+06	816270	unspecified product	2	14	0.0786517
186	186	other metabolic processes	mitochondrion;other cell component	other molecular function	TVAGG3_0745840	TVAG_144730	2.35598e+06	4.24796e+06	1.79025e+06	2.79806e+06	1.28711e+06	succinyl-CoA synthetase beta-subunit	0		0
187	187				TVAGG3_0996980	TVAG_110880	2.68533e+06	939216	4.73707e+06	2.78721e+06	1.90098e+06	binding protein (FAP253)	6	19.8333	0.300505
188	188	protein metabolism;other metabolic processes	cytosol;translational apparatus	nucleic acid binding activity;other molecular function	TVAGG3_0996540	TVAG_190280	1835339	697878	5.71407e+06	2.7491e+06	2.62997e+06	structural constituent of ribosome	0		0
189	189				TVAGG3_0181920	TVAG_390310	4.22405e+06	2008727	1.99518e+06	2.74265e+06	1.28295e+06	unspecified product	0		0
190	190				TVAGG3_0415080	TVAG_139970	3.23751e+06	1.60664e+06	3.35255e+06	2.73223e+06	976485	ankyrin repeat domain-containing protein 49 family	5	20.8	0.215768
191	191			other molecular function	TVAGG3_0950290	TVAG_208460	4.61601e+06	1.2399e+06	2.2093e+06	2.6884e+06	1.7383e+06	zinc ion binding	2	33	0.0963504
192	192	cell organization and biogenesis;other biological processes	cytoskeleton	other molecular function	TVAGG3_0414200	TVAG_299420	2.41816e+06	3776450	1.86444e+06	2.68635e+06	983814	dynein heavy chain binding	0		0
193	193				TVAGG3_0438500	TVAG_278220	2.23672e+06	2.88503e+06	2.89435e+06	2.67204e+06	377019	LisH domain-containing protein [Source:UniProtKB/TrEMBL;Acc:A2DU63]	0		0
194	194	cell organization and biogenesis	other cell component	nucleic acid binding activity	TVAGG3_0108900	TVAG_203630	3.36292e+06	1.55873e+06	3.06097e+06	2.66088e+06	966350	H15 domain-containing protein [Source:UniProtKB/TrEMBL;Acc:A2ETD9]	0		0
195	195		nucleus;other cell component	nucleic acid binding activity	TVAGG3_0895470	TVAG_045340	1.48162e+06	1.95543e+06	4.53699e+06	2.65801e+06	1.64439e+06	RNA binding	0		0
196	196				TVAGG3_0430830	TVAG_239860	3.57477e+06	2.46506e+06	1.87547e+06	2.63844e+06	862817	coiled-coil domain-containing protein 173 family (CCDC173)	0		0
197	197	protein metabolism;other metabolic processes;other biological processes	other cell component	other molecular function	TVAGG3_0947870	TVAG_027250	2.33979e+06	3.48818e+06	2.05303e+06	2.627e+06	759459	peptidyl-prolyl cis-trans isomerase protein	0		0
198	198				TVAGG3_0591110	TVAG_266360	2.87693e+06	1.84227e+06	3.11757e+06	2.61226e+06	677597	ankyrin repeat domain-containing protein 49 family	5	24.6	0.260042
199	199		cytoskeleton		TVAGG3_0937270	TVAG_291390	4.5376e+06	1.10873e+06	2157278	2.6012e+06	1.75701e+06	TBC1 domain family member 31 family	2	22	0.0916667
200	200	protein metabolism;other metabolic processes	non-structural extracellular;other cytoplasmic organelle	other molecular function	TVAGG3_0834360	TVAG_355480	3.49187e+06	2.2795e+06	2.02247e+06	2.59795e+06	784757	cathepsin L-like cysteine proteinase precursor	0		0
201	201				TVAGG3_0327440	TVAG_415620	2.73868e+06	1.67359e+06	3.35156e+06	2.58794e+06	849081	Rasgap domain-containing protein	0		0
202	202		cytoskeleton	cytoskeletal activity;other molecular function	TVAGG3_0148470	TVAG_497930	2.98222e+06	1.08177e+06	3.61342e+06	2.55914e+06	1.31779e+06	calcium ion binding	0		0
203	203				TVAGG3_0561450	TVAG_246580	3.22726e+06	2.23096e+06	2.12928e+06	2.52917e+06	606701	Centrosomal protein of 162 kDa [Source:UniProtKB/TrEMBL;Acc:A2DKJ7]	5	49	0.660377
204	204	protein metabolism;other metabolic processes;other biological processes	cytosol;translational apparatus	nucleic acid binding activity;other molecular function	TVAGG3_0990040	TVAG_010560	4.4783e+06	2.55185e+06	490204	2.50678e+06	1.99443e+06	ribosomal protein S4/S9	0		0
205	205				TVAGG3_0890010	TVAG_230790	3.37457e+06	1.3223e+06	2.56225e+06	2.4197e+06	1.03354e+06	Trichohyalin, putative [Source:UniProtKB/TrEMBL;Acc:A2EE07]	0		0
206	206	transport	other membranes;cytosol;other cell component	transporter activity;other molecular function	TVAGG3_0504750	TVAG_026290	1.47759e+06	4.00586e+06	1.7697e+06	2.41772e+06	1.3831e+06	lipid transport	0		0
207	207	cell organization and biogenesis	cytoskeleton;other cell component	cytoskeletal activity	TVAGG3_0553460	TVAG_470160	3.85846e+06	933809	2.44694e+06	2.41307e+06	1.46262e+06	actin-related protein 2/3 complex subunit 4 family	1	28	0.16568
208	208				TVAGG3_0169390	TVAG_214090	1.60421e+06	1.36319e+06	4.16567e+06	2.37769e+06	1.55312e+06	cilia- and flagella-associated protein 57 family	6	33.6667	0.173838
209	209		cytoskeleton;other cell component		TVAGG3_0859180	TVAG_375180	1.76103e+06	1.65874e+06	3.64989e+06	2.35655e+06	1.12123e+06	radial spoke protein 3 family	0		0
210	210				TVAGG3_0953040	TVAG_163260	2.23644e+06	1.43002e+06	3.34499e+06	2.33715e+06	961446	tetratricopeptide repeat domain domain-containing protein	9	14.7778	0.336709
211	211	cell organization and biogenesis;other metabolic processes	cytosol;mitochondrion	other molecular function	TVAGG3_0430610	TVAG_239660	2.48428e+06	1.30042e+06	3.21015e+06	2.33162e+06	963971	IscS/NifS-like protein	0		0
212	212				TVAGG3_0577470	TVAG_283270	5.11458e+06	474547	1.39389e+06	2.32767e+06	2.45692e+06	Lebercilin domain-containing protein [Source:UniProtKB/TrEMBL;Acc:A2DEN0]	5	31.6	0.603053
213	213				TVAGG3_0002770	TVAG_236690	2.27869e+06	561802	4.13862e+06	2.32637e+06	1.78888e+06	SWI5-dependent HO expression protein 3 [Source:UniProtKB/TrEMBL;Acc:A2F7A9]	6	41	0.649077
214	214				TVAGG3_0529030	TVAG_182590	2.77211e+06	1.09615e+06	3.09605e+06	2.32144e+06	1.07342e+06	Microtubule associated protein SPM2 [Source:UniProtKB/TrEMBL;Acc:A2D8Z7]	0		0
215	215				TVAGG3_0864100	TVAG_275810	1.74302e+06	922162	4.27342e+06	2.31287e+06	1.74679e+06	axoneme assembly	5	26.2	0.239051
216	216		cytoskeleton;other cell component		TVAGG3_0219530	TVAG_491310	2.89571e+06	1.55315e+06	2.47328e+06	2.30738e+06	686479	IQ domain-containing protein D family	8	26.125	0.542857
217	217	protein metabolism;other metabolic processes	translational apparatus;other cell component	other molecular function	TVAGG3_0577890	TVAG_033590	1.69058e+06	3.082e+06	2.1437e+06	2.30542e+06	709670	Chain G 40s Ribosomal Protein S6	0		0
218	218				TVAGG3_0311800	TVAG_060440	3.70901e+06	810834	2.35172e+06	2.29052e+06	1.45005e+06	A-type inclusion protein-related family	14	41.3571	0.55942
219	219	cell cycle OR cell proliferation	cytoskeleton;other cell component		TVAGG3_0846670	TVAG_241500	1.69253e+06	1.80907e+06	3.32234e+06	2.27465e+06	909197	centrosomal protein poc5 family	5	27.4	0.496377
220	220	protein metabolism;other metabolic processes	cytosol;translational apparatus	nucleic acid binding activity;other molecular function	TVAGG3_0259650	TVAG_159780	1.44206e+06	644749	4.67138e+06	2.25273e+06	2.13221e+06	structural constituent of ribosome	0		0
221	221	other metabolic processes		other molecular function	TVAGG3_0821020	TVAG_191140	4.01843e+06	1.03611e+06	1.57286e+06	2.20913e+06	1.58972e+06	heteropolysaccharide binding	0		0
222	222				TVAGG3_1048690	TVAG_464160	2566212	504511	3.55266e+06	2.20779e+06	1.55536e+06	interleukin-8 biosynthetic process	0		0
223	223				TVAGG3_0555410	TVAG_257010	2.37111e+06	1.85831e+06	2.36725e+06	2.19889e+06	294960	HEPN domain-containing protein [Source:UniProtKB/TrEMBL;Acc:A2FZQ1]	0		0
224	224	protein metabolism;other metabolic processes	cytosol;translational apparatus	other molecular function	TVAGG3_0982790	TVAG_006250	1.68859e+06	257154	4626422	2.19072e+06	2.22749e+06	Chain W Ribosomal Protein S15a	0		0
225	225				TVAGG3_0275430	TVAG_495420	2962750	1.25215e+06	2.32792e+06	2.18094e+06	864719	cysteine-type peptidase protein	0		0
226	226				TVAGG3_0995360	TVAG_411750	1.88369e+06	1.74572e+06	2.67704e+06	2.10215e+06	502628	Phage protein [Source:UniProtKB/TrEMBL;Acc:A2FB83]	4	13.25	0.319277
227	227				TVAGG3_0677170	TVAG_020980	2.55364e+06	944808	2.78732e+06	2.09526e+06	1.00315e+06	unspecified product	7	27	0.497368
228	228				TVAGG3_0804720	TVAG_224360	2.69932e+06	1.69179e+06	1.80704e+06	2.06605e+06	551448	Thioredoxin-like_fold domain-containing protein [Source:UniProtKB/TrEMBL;Acc:A2DW59]	0		0
229	229				TVAGG3_1000150	TVAG_199540	2.11523e+06	861551	3.20536e+06	2.06071e+06	1.17285e+06	interleukin-8 biosynthetic process	0		0
230	230				TVAGG3_0217270	TVAG_056020	2386796	1.15667e+06	2.61573e+06	2.05307e+06	784696	Defective in cullin neddylation protein [Source:UniProtKB/TrEMBL;Acc:A2EL55]	0		0
231	231				TVAGG3_0417980	TVAG_037640	1.46446e+06	1.36918e+06	3.32513e+06	2.05292e+06	1.10279e+06	EF-hand family	0		0
232	232				TVAGG3_0925350	TVAG_380150	1.31218e+06	2.42767e+06	2.35437e+06	2.0314e+06	623946	growth plate cartilage chondrocyte development protein family	1	38	0.0926829
233	233		cytoskeleton	cytoskeletal activity	TVAGG3_0255610	TVAG_161570	2.23826e+06	1.37401e+06	2.40717e+06	2.00648e+06	554206	lung adenoma susceptibility 1-related family	3	17.3333	0.0754717
234	234				TVAGG3_0888520	TVAG_316250	832027	2.31731e+06	2.81156e+06	1.98697e+06	1.03028e+06	unspecified product	0		0
235	235				TVAGG3_0486620		1.57795e+06	1.21577e+06	3.09957e+06	1.96443e+06	999602	spectrin binding	0		0
236	236		cytoskeleton		TVAGG3_0553410	TVAG_470210	1.61245e+06	932127	3.32226e+06	1.95561e+06	1.23146e+06	cilia- and flagella-associated protein 58-related family (CFAP58)	7	33.2857	0.267816
237	237				TVAGG3_0972660	TVAG_132890	2.98013e+06	859285	1990857	1.94342e+06	1.06122e+06	unspecified product	5	23.4	0.335244
238	238	protein metabolism;other metabolic processes;signal transduction	nucleus	kinase activity;other molecular function	TVAGG3_0511260	TVAG_088090	2.84922e+06	1.1106e+06	1.85661e+06	1.93881e+06	872219	protein kinase protein	1	9	0.0227848
239	239	transport	other membranes;other cytoplasmic organelle	transporter activity	TVAGG3_0543700	TVAG_136250	1.64845e+06	1254984	2.90012e+06	1.93452e+06	859067	ATP hydrolysis coupled proton transport	0		0
240	240				TVAGG3_0247050	TVAG_287530	1.62708e+06	1.12983e+06	2.97737e+06	1.91143e+06	956030	HSP20-like chaperones family	0		0
241	241	other metabolic processes		other molecular function	TVAGG3_0074060	TVAG_467820	1.04169e+06	3.78632e+06	859689	1.8959e+06	1.63968e+06	amidinotransferase family	0		0
242	242	signal transduction		other molecular function	TVAGG3_0786650	TVAG_572140	1.53042e+06	509047	3.64416e+06	1.89454e+06	1.59896e+06	small GTPase mediated signal transduction	0		0
243	243	RNA metabolism OR transcription;other metabolic processes	nucleus;other cell component	nucleic acid binding activity	TVAGG3_0779180	TVAG_158990	1.48643e+06	859808	3.30046e+06	1.88223e+06	1.26755e+06	RNA-binding protein family	0		0
244	244				TVAGG3_0235420	TVAG_443650	1.7507e+06	1.69818e+06	2.08372e+06	1.8442e+06	209086	sperm-tail PG-rich repeat-containing protein	0		0
245	245	protein metabolism;other metabolic processes	cytosol;translational apparatus	other molecular function	TVAGG3_1018490	TVAG_071920	3.22475e+06	1.12059e+06	1.17118e+06	1.83884e+06	1.2005e+06	Chain X 40s Ribosomal Protein S23	0		0
246	246				TVAGG3_0674750	TVAG_301830	2.50475e+06	1.26068e+06	1.66057e+06	1.80867e+06	635124	unspecified product	0		0
247	247			other molecular function	TVAGG3_0233010	TVAG_493270	514505	1.80921e+06	2.94328e+06	1.75567e+06	1.21527e+06	AAA ATPase family	3	15	0.0591327
248	248	other biological processes	cytoskeleton;other cell component	other molecular function	TVAGG3_1037170	TVAG_341120	1716312	2.38135e+06	1.06342e+06	1.72036e+06	658975	regulation of intraciliary retrograde transport	0		0
249	249				TVAGG3_0029550	TVAG_199760	2.37244e+06	1.69193e+06	1.09572e+06	1.72003e+06	638825	sperm-tail PG-rich repeat-containing protein	0		0
250	250				TVAGG3_0507120	TVAG_117530	1.61181e+06	1.41669e+06	2.04957e+06	1.69269e+06	324100	ZM domain-containing protein [Source:UniProtKB/TrEMBL;Acc:A2E3U3]	0		0
251	251	cell organization and biogenesis;other biological processes	cytoskeleton;other cell component	cytoskeletal activity	TVAGG3_0256990	TVAG_271840	1.16304e+06	1.10521e+06	2.76243e+06	1.67689e+06	940549	barbed-end actin filament capping	0		0
252	252	cell organization and biogenesis	cytoskeleton		TVAGG3_0992600	TVAG_119740	2.28846e+06	1.92639e+06	778974	1.66461e+06	788055	cilia- and flagella-associated protein 43 family	5	36	0.111043
253	253				TVAGG3_0191820	TVAG_474360	1.16306e+06	1.99674e+06	1.67512e+06	1.61164e+06	420452	biological adhesion protein	13	43.4615	0.542226
254	254			other molecular function	TVAGG3_0205590	TVAG_414090	3.42368e+06	250876	1.03698e+06	1.57051e+06	1.65232e+06	EF-Hand calcium-binding domain-containing protein 10 familyn (Fap 385)	2	12	0.184615
255	255				TVAGG3_0600230	TVAG_197420	2.59962e+06	1.29474e+06	786078	1.56015e+06	935450	biological adhesion protein	15	36.6667	0.53243
256	256				TVAGG3_0047280	TVAG_052080	1.47309e+06	1.56317e+06	1.64185e+06	1.55937e+06	84443.5	axoneme assembly	0		0
257	257				TVAGG3_0600650	TVAG_178230	2.22434e+06	507141	1.85702e+06	1.5295e+06	904237	A-type inclusion protein-related family	13	42	0.636364
258	258	other metabolic processes	other cell component	kinase activity;other molecular function	TVAGG3_0043350	TVAG_282000	1.0769e+06	1.0933e+06	2.41601e+06	1.52874e+06	768443	adenylate kinase protein	0		0
259	259				TVAGG3_0996180	TVAG_189970	1.51955e+06	1.19569e+06	1.83632e+06	1.51719e+06	320319	Hsp70 family protein [Source:UniProtKB/TrEMBL;Acc:A2DKC9]	6	14	0.137931
260	260	cell organization and biogenesis	cytoskeleton		TVAGG3_0593620	TVAG_423420	1.64219e+06	951963	1.94332e+06	1.51249e+06	508244	cilium assembly (CCDC96)	5	41.6	0.573003
261	261				TVAGG3_1004480	TVAG_491810	1.99101e+06	297902	2.23186e+06	1.50692e+06	1.05395e+06	cilia- and flagella-associated protein 61 family	0		0
262	262				TVAGG3_0556890	TVAG_028550	809383	1.01441e+06	2.67584e+06	1.49988e+06	1.02356e+06	Chromosome partition protein Smc [Source:UniProtKB/TrEMBL;Acc:A2E0A2]	6	40.3333	0.701449
263	263				TVAGG3_0728940	TVAG_272450	2.31784e+06	582752	1.59056e+06	1.49705e+06	871316	unspecified product	0		0
264	264				TVAGG3_0144610	TVAG_111480	530951	1.17816e+06	2.77577e+06	1.49496e+06	1.15545e+06	MORN repeat-containing protein family	0		0
265	265	other biological processes	cytoskeleton;other cell component	other molecular function	TVAGG3_0007370	TVAG_181970	2.1183e+06	1.30652e+06	1.05772e+06	1.49418e+06	554638	intracellular transport of viral protein in host cell	0		0
266	266	other metabolic processes	mitochondrion;other cell component	kinase activity	TVAGG3_0744690	TVAG_151510	707868	1728361	1.95937e+06	1.4652e+06	665963	adenylate kinase protein	0		0
267	267		cytoskeleton		TVAGG3_0960170	TVAG_499420	1202809	799216	2.38337e+06	1.4618e+06	823218	cilia- and flagella-associated protein 58-related family	7	28.8571	0.231917
268	268	cell organization and biogenesis;other biological processes	cytoskeleton		TVAGG3_1014390	TVAG_211310	2.12773e+06	1.19082e+06	941637	1.42006e+06	625397	coiled-coil domain-containing protein 39 family	7	24.7143	0.173347
269	269	cell organization and biogenesis;other biological processes	cytoskeleton		TVAGG3_0949600	TVAG_330860	519091	45969.2	3.68503e+06	1.4167e+06	1.97863e+06	regulation of cilium movement (DRC2)	6	29.3333	0.381779
270	270				TVAGG3_0485700	TVAG_047810	1.72656e+06	687592	1.77053e+06	1.39489e+06	612935	sperm capacitation protein	1	12	0.0582524
271	271				TVAGG3_0038130	TVAG_040330	1.41843e+06	966393	1.77413e+06	1.38632e+06	404826	sperm capacitation protein	0		0
272	272				TVAGG3_0529680	TVAG_183080	1.21922e+06	99697.7	2.75676e+06	1.35856e+06	1.334e+06	protein ubiquitination	3	13	0.0494924
273	273			enzyme regulator activity;other molecular function	TVAGG3_0079280	TVAG_067080	2.00844e+06	391325	1.54594e+06	1.31524e+06	832879	calcium-binding protein family	0		0
274	274				TVAGG3_0043980	TVAG_103980	2.12256e+06	930986	834788	1.29611e+06	717339	Coiled-coil domain-containing protein 22 homolog [Source:UniProtKB/TrEMBL;Acc:A2FN37]	8	35.5	0.612069
275	275				TVAGG3_0866060	TVAG_451080	701821	1.41049e+06	1.6902e+06	1.2675e+06	509466	biological adhesion protein	13	33.5385	0.496583
276	276	protein metabolism;other metabolic processes	cytosol;translational apparatus;nucleus	nucleic acid binding activity;other molecular function	TVAGG3_0046100	TVAG_106800	630305	1.67574e+06	1.26151e+06	1.18918e+06	526456	Chain D Ribosomal Protein S3	0		0
277	277	cell cycle OR cell proliferation;cell organization and biogenesis;protein metabolism;other metabolic processes;stress response;transport	other membranes;cytosol;ER/Golgi;nucleus	other molecular function	TVAGG3_0178250	TVAG_318870	1.46765e+06	632448	1.43349e+06	1.17786e+06	472653	AAA-family ATPase family	0		0
278	278			other molecular function	TVAGG3_0516140	TVAG_354870	1.67639e+06	907937	940976	1.1751e+06	434444	zinc ion binding	2	32.5	0.0948905
279	279			other molecular function	TVAGG3_0286980	TVAG_075580	1.46004e+06	839255	1214511	1.17127e+06	312643	zinc ion binding	5	17.8	0.131657
280	280				TVAGG3_0120780	TVAG_345470	855294	1.45201e+06	1.16811e+06	1.15847e+06	298473	Cytospin-A [Source:UniProtKB/TrEMBL;Acc:A2EW25]	8	26.25	0.576923
281	281				TVAGG3_0972670	TVAG_132880	1.30799e+06	870170	1.19126e+06	1.12314e+06	226720	Pre-mRNA-splicing factor SYF2 [Source:UniProtKB/TrEMBL;Acc:A2G3I0]	0		0
282	282				TVAGG3_0073600	TVAG_468190	979006	713004	1560275	1.0841e+06	433301	CAP-Gly domain-containing protein [Source:UniProtKB/TrEMBL;Acc:A2E0Q8]	1	20	0.0445434
283	283				TVAGG3_0946960		1.23211e+06	801504	1.18769e+06	1.07377e+06	236833	heteropolysaccharide binding	0		0
284	284				TVAGG3_0727380	TVAG_241830	942209	807944	1.39408e+06	1.04808e+06	307075	unspecified product	4	56.5	0.726688
285	285	cell organization and biogenesis		cytoskeletal activity	TVAGG3_0199850	TVAG_124870	1.32298e+06	580462	1.15376e+06	1.01907e+06	389154	actin filament binding	1	17	0.0389908
286	286	cell organization and biogenesis	cytoskeleton		TVAGG3_0217140	TVAG_055930	658123	588893	1.75707e+06	1.00136e+06	655376	protein of unknown function (DUF4201)	4	45.75	0.488
287	287	cell organization and biogenesis	other cell component		TVAGG3_1041920	TVAG_347860	1.22764e+06	996222	777839	1.00057e+06	224933	coiled-coil domain-containing protein 40 family	9	32.7778	0.331834
288	288				TVAGG3_0554430	TVAG_005670	1.0446e+06	288081	1.63084e+06	987840	673175	EF-Hand calcium-binding domain-containing protein 6-related family	0		0
289	289				TVAGG3_0770330		1.05957e+06	635680	1.26069e+06	985314	319054	amidinotransferase family	0		0
290	290				TVAGG3_1030260	TVAG_079420	1.34847e+06	629481	845519	941158	368915	Coiled-coil domain-containing protein 6 [Source:UniProtKB/TrEMBL;Acc:A2EF74]	4	17.5	0.156951
291	291			other molecular function	TVAGG3_0091280	TVAG_473790	553923	994975	1.25907e+06	935991	356256	zinc ion binding	3	30.6667	0.134307
292	292		cytoskeleton;other cell component		TVAGG3_0415130	TVAG_140020	671727	295013	1.80092e+06	922553	783661	cilium movement (radial spoke protein 11)	2	29.5	0.0980066
293	293	protein metabolism;other metabolic processes	non-structural extracellular;other cytoplasmic organelle	other molecular function	TVAGG3_0201660	TVAG_202090	845907	552843	1.36493e+06	921227	411250	cysteine proteinase	0		0
294	294			nucleic acid binding activity	TVAGG3_0734940	TVAG_210380	641019	357590	1.70529e+06	901301	710553	poly(U) RNA binding	0		0
295	295			other molecular function	TVAGG3_0592310	TVAG_345010	1.01005e+06	565045	1.12849e+06	901194	297077	EF-Hand calcium-binding domain-containing protein 6-related family	0		0
296	296	other metabolic processes	other cell component	other molecular function	TVAGG3_0612220	TVAG_453180	1.26082e+06	1.01336e+06	354080	876087	468697	GlgB family	0		0
297	297	cell organization and biogenesis	other cell component		TVAGG3_0173240	TVAG_302120	756193	617588	1154804	842862	278898	cilium assembly	0		0
298	298				TVAGG3_0241260	TVAG_260750	671209	624471	1.00957e+06	768417	210149	DUF19 domain-containing protein [Source:UniProtKB/TrEMBL;Acc:A2EXJ8]	0		0
299	299				TVAGG3_0869330	TVAG_255760	895923	637184	700732	744613	134836	Chromosome partition protein Smc [Source:UniProtKB/TrEMBL;Acc:A2DYX3]	4	43	0.539185
300	300	other metabolic processes	cytosol;other cell component	other molecular function	TVAGG3_0749340	TVAG_586980	563322	40948.7	1.51481e+06	706359	747268	glycerol-3-phosphate catabolic process	0		0
301	301				TVAGG3_0277850	TVAG_417100	742844	542485	722825	669385	110353	nuclear chaperone required for maturation and nuclear export of pre-60s ribosome subunits	0		0
302	302				TVAGG3_0585170	TVAG_092040	931658	542468	514051	662725	233336	Organ specific protein [Source:UniProtKB/TrEMBL;Acc:A2FN69]	0		0
303	303				TVAGG3_0674200		565639	287335	1.08647e+06	646481	405655	protein serine/threonine kinase protein	0		0
304	304				TVAGG3_0465610	TVAG_429050	445740	69686.3	1.4233e+06	646243	698727	Transcriptional regulator [Source:UniProtKB/TrEMBL;Acc:A2GT12]	3	25.3333	0.612903
305	305				TVAGG3_0531930	TVAG_172930	755042	129477	408432	430984	313392	LisH domain-containing protein [Source:UniProtKB/TrEMBL;Acc:A2DF43]	0		0
306	306	signal transduction	plasma membrane;other membranes	signal transduction activity or receptor binding;other molecular function	TVAGG3_0354220	TVAG_274750	632566	212136	419328	421344	210223	G-protein beta/gamma-subunit complex binding	0		0
307	307				TVAGG3_0865390	TVAG_310060	297106	29469.9	644536	323704	308395	LisH domain-containing protein [Source:UniProtKB/TrEMBL;Acc:A2EKS2]	0		0
308	308				TVAGG3_0951480	TVAG_277450	342407	73257	507431	307698	219158	methyltransferase protein	0		0
309	309	cell organization and biogenesis;protein metabolism;other metabolic processes	cytosol;translational apparatus	nucleic acid binding activity;other molecular function	TVAGG3_0783620	TVAG_051160	214557	19105.8	314429	182697	150217	ribosome biogenesis	0		0
310	310				TVAGG3_1014350	TVAG_211350	204001	30948.1	199179	144709	98549.5	F-box domain-containing protein [Source:UniProtKB/TrEMBL;Acc:A2EKX6]	1	21	0.111111
